# Supplementary material for: Amoxicillin-non-susceptible Streptococcus pneumoniae causing invasive pneumonia: serotypes, clones, and clinical impact
Source: Antimicrob Agents Chemother. 2025 Jul 8;69(8):e00237-25. doi: 10.1128/aac.00237-25 (PMC12327011; doi:10.1128/aac.00237-25)
Supplement: Table S1 — Metadata of amoxicillin non-susceptible Streptococcus pneumoniae isolates sequenced through WGS. [file aac.00237-25-s0001.xlsx]

## Sheet: Table S1 - Metadata
	Supplementary material Table S1. Metadata of amoxicillin non-susceptible Streptococcus pneumoniae isolates sequenced through WGS.
			DEMOGRAPHIC					MOLECULAR TYPING										β-LACTAM
																		MIC (mg/L)			PBP1A				PBP2B												PBP2X
	ID	Accesion ENA	Serotype	Year	Age	Sex	Source	Clone	ST	GPSC	aroE	gdh	gki	recP	spi	xpt	ddl	PEN	AMOX	CTX	STMK370	SRNVP428	TSQF574	ALLELE	SSNT443	A592	G597	N606	L609	A619	D625	Q628	T630	S640	D641	ALLELE	STMK337	I371	R384	LKSGT546	ALLELE
	HUB-SP02909	ERR2303075	14	1994	51	Men	Blood	Spain9V-3	156	6	7	11	10	1	6	8	1	1	1	0.5	A	T	NTGY	15	A	.	.	.	.	.	.	.	.	.	.	12	A	T	G	V	18
	HUB-SP02919	ERR13733270	14	1994	59	Women	Blood	Spain9V-3	166	6	7	11	10	1	6	1	1	2	2	1	A	T	NTGY	15	A	.	.	.	.	.	.	.	.	.	.	12	A	T	G	V	18
	HUB-SP02956	ERR13733271	9V	1994	76	Men	Blood	Spain9V-3	156	6	7	11	10	1	6	8	1	2	2	1	A	T	NTGY	15	A	.	.	.	.	.	.	.	.	.	.	12	A	T	G	V	18
	HUB-SP02976	ERR13733272	14	1994	29	Men	Pleural fluid	Spain14-5	17	18	1	5	4	11	9	3	47	0.5	1	0.5	A	T	NTGY	45	A	S	P	D	T	G	G	E	N	T	E	180	A	T	G	V	NEW
	HUB-SP03292	ERR13733273	23F	1995	64	Men	Blood	Spain23F-1	81	16	4	4	2	4	4	1	1	2	1	1	A	T	NTGY	15	A	.	.	.	.	.	.	.	.	.	.	12	A	T	G	V	18
	HUB-SP03930	ERR13733274	6B	1996	24	Men	Blood	Spain6B-2	SLV90	23	5	6	1	2	6	3	NEW	2	1	1	A	T	NTGY	34	A	.	.	.	.	.	.	.	.	.	.	12	A	T	G	V	56
	HUB-SP04002	ERR13733275	14	1996	33	Men	Blood	Spain14-5	17	17	1	5	4	11	9	3	47	2	8	0.5	A	T	NTGY	45	A	S	P	D	T	G	G	E	N	T	E	180	A	T	G	V	NEW
	HUB-SP04097	ERR13733276	6B	1997	31	Men	Blood	Spain6B-2	1624	23	5	6	1	2	6	3	1	2	4	1	S	T	NTGY	38	A	S	P	D	T	G	G	E	N	T	E	76	A	T	G	V	330
	HUB-SP04301	ERR13733277	14	1997	80	Women	Blood	Spain14-5	17	18	1	5	4	11	9	3	47	1	1	0.5	A	T	NTGY	45	A	S	P	D	T	G	G	E	N	T	E	180	A	T	G	V	NEW
	HUB-SP04361	ERR13733278	6B	1997	30	Men	Pleural fluid	Spain6B-2	90	23	5	6	1	2	6	3	4	2	1	1	A	T	NTGY	34	A	.	.	.	A	.	G	E	N	.	.	89	A	T	G	V	56
	HUB-SP04366	ERR13733279	14	1997	34	Men	Blood	Spain14-5	17	18	1	5	4	11	9	3	47	1	1	0.5	A	T	NTGY	45	A	S	P	D	T	G	G	E	N	T	E	180	A	T	G	V	63
	HUB-SP04577	ERR13733280	19F	1998	88	Women	Blood	Spain23F-1	81	NA	4	4	2	4	4	1	1	2	2	1	A	T	NTGY	15	A	.	.	.	.	.	.	.	.	.	.	12	A	T	G	V	18
	HUB-SP04818	ERR13733281	19A	1998	62	Men	Blood	Spain23F-1	81	16	4	4	2	4	4	1	1	2	1	1	A	T	NTGY	15	A	.	.	.	.	.	.	.	.	.	.	12	A	T	G	V	18
	HUB-SP04958	ERR13733282	19F	1999	61	Men	Pleural fluid	Spain23F-1	81	16	4	4	2	4	4	1	1	2	2	1	A	T	NTGY	15	A	.	.	.	.	.	.	.	.	.	.	12	A	T	G	V	18
	HUB-SP04987	ERR13733283	14	1999	41	Women	Blood	Spain14-5	17	18	1	5	4	11	9	3	47	2	8	1	A	T	NTGY	45	A	S	P	D	T	G	G	E	N	T	E	180	G	T	G	V	296
	HUB-SP05092	ERR2303061	9V	1999	53	Women	Blood	Spain9V-3	838	6	7	11	10	1	6	8	90	2	8	1	A	T	NTGY	15	A	S	P	D	T	G	G	E	N	T	E	NEW	A	T	G	V	NEW
	HUB-SP05477	ERR13733284	6B	2000	87	Men	Blood	Spain6B-2	90	23	5	6	1	2	6	3	4	1	1	0.5	A	T	NTGY	34	A	.	.	.	A	.	G	E	N	.	.	32	A	T	G	V	56
	HUB-SP06244	ERR13733285	23F	2002	36	Women	Blood	Spain23F-1	85	16	4	4	2	4	4	1	47	2	2	2	A	T	NTGY	15	A	S	P	D	T	G	G	E	N	T	E	180	A	T	G	V	NEW
	HUB-SP06321	ERR13733286	14	2002	87	Women	Blood	Spain14-5	17	18	1	5	4	11	9	3	47	2	4	1	A	T	NTGY	45	A	S	P	D	T	G	G	E	N	T	E	180	G	T	G	V	296
	HUB-SP06329	ERR13733287	6B	2002	69	Women	Blood	Spain6B-2	1624	23	5	6	1	2	6	3	1	2	4	1	S	T	NTGY	38	A	S	P	D	T	G	G	E	N	T	E	76	A	T	G	V	330
	HUB-SP06493	ERR13733288	9V	2002	73	Men	Blood	Spain9V-3	156	6	7	11	10	1	6	8	1	2	2	1	A	T	NTGY	15	A	.	.	.	.	.	.	.	.	.	.	12	A	T	G	V	18
	HUB-SP06524	ERR13733289	6B	2002	31	Men	Blood	Spain6B-2	1624	23	5	6	1	2	6	3	1	2	8	1	S	T	NTGY	38	A	S	P	D	T	G	G	E	N	T	E	76	A	T	G	V	330
	HUB-SP06608	ERR2303063	9V	2003	43	Men	Blood	Spain9V-3	838	6	7	11	10	1	6	8	90	2	16	0.5	A	T	NTGY	15	A	S	P	D	T	G	G	E	N	T	E	76	A	T	G	V	NEW
	HUB-SP06701	ERR13733290	9V	2003	59	Men	Blood	Spain9V-3	156	6	7	11	10	1	6	8	1	2	2	1	A	T	NTGY	15	A	.	.	.	.	.	.	.	.	.	.	12	A	T	G	V	18
	HUB-SP06999	ERR2303062	9V	2003	52	Women	Blood	Spain9V-3	838	6	7	11	10	1	6	8	90	2	8	1	A	T	NTGY	15	A	S	P	D	T	G	G	E	N	T	E	76	A	T	G	V	NEW
	HUB-SP07075	ERR13733291	23F	2004	35	Men	Blood	Spain23F-1	85	16	4	4	2	4	4	1	47	4	8	1	A	T	NTGY	15	A	S	P	D	T	G	G	E	N	T	E	180	A	T	G	V	180
	HUB-SP07264	ERR13733292	23F	2004	38	Men	Pleural fluid	Spain23F-1	81	16	4	4	2	4	4	1	1	2	1	1	A	T	NTGY	15	A	.	.	.	.	.	.	.	.	.	.	12	A	T	G	V	18
	HUB-SP07744	ERR2303093	14	2005	59	Men	Blood	Spain9V-3	6519	6	7	11	10	1	6	8	4	4	8	2	A	T	NTGY	45	A	S	P	D	T	G	G	E	N	T	E	76	A	T	G	V	330
	HUB-SP07761	ERR13733293	14	2005	68	Men	Blood	Spain14-5	17	18	1	5	4	11	9	3	47	1	4	1	A	T	NTGY	45	A	S	P	D	T	G	G	E	N	T	E	180	G	T	G	V	296
	HUB-SP08293	ERR13733294	14	2006	54	Women	Blood	Spain9V-3	156	6	7	11	10	1	6	8	1	2	2	1	A	T	NTGY	15	A	.	.	.	.	.	.	.	.	.	.	12	G	T	G	V	296
	HUB-SP08331	ERR13733295	19A	2006	87	Women	Blood	Spain23F-1	81	16	4	4	2	4	4	1	1	2	0.5	1	A	T	NTGY	15	A	.	.	.	.	.	.	.	.	.	.	12	A	T	G	V	18
	HUB-SP08746	ERR2303092	14	2007	79	Men	Blood	Spain9V-3	2944	6	7	11	10	1	6	8	47	2	8	1	A	T	NTGY	45	A	S	P	D	T	G	G	E	N	T	E	180	G	T	G	V	296
	HUB-SP08820	ERR13733296	19A	2007	83	Women	Blood	Taiwan19F-14	320	1	4	16	19	15	6	20	1	2	8	1	S	T	NTGY	13	A	S	P	D	T	G	G	E	N	T	E	11	A	T	G	V	16
	HUB-SP09113	ERR13733297	19A	2008	71	Women	Blood	Spain23F-1	81	16	4	4	2	4	4	1	1	2	2	1	A	T	NTGY	15	A	.	.	.	.	.	.	.	.	.	.	12	A	T	G	V	18
	HUB-SP09162	ERR13733298	19A	2008	90	Men	Blood	Taiwan19F-14	320	1	4	16	19	15	6	20	1	2	2	1	S	T	NTGY	13	A	S	P	D	T	G	G	E	N	T	E	11	A	T	G	V	16
	HUB-SP09375	ERR2303070	23F	2008	62	Men	Blood	Spain9V-3	838	6	7	11	10	1	6	8	90	4	8	1	A	T	NTGY	17	A	S	P	D	T	G	G	E	N	T	E	76	A	T	G	V	NEW
	HUB-SP09603	ERR13733299	19A	2009	61	Men	Blood	Taiwan19F-14	320	1	4	16	19	15	6	20	1	4	8	1	S	T	NTGY	13	A	S	P	D	T	G	G	E	N	T	E	11	A	T	G	V	16
	HUB-SP09670	ERR2303065	9V	2009	86	Women	Blood	Spain9V-3	838	6	7	11	10	1	6	8	90	2	8	1	A	T	NTGY	17	A	S	P	D	T	G	G	E	N	T	E	76	A	T	G	V	NEW
	HUB-SP09710	ERR13733300	19A	2009	71	Men	Blood	Spain9V-3	156	6	7	11	10	1	6	8	1	2	2	1	A	T	NTGY	15	A	.	.	.	.	.	.	.	.	.	.	12	G	T	.	V	-
	HUB-SP09716	ERR13733301	23F	2009	88	Men	Blood	Spain23F-1	81	16	4	4	2	4	4	1	1	1	1	0.5	A	T	NTGY	15	A	.	.	.	.	.	.	.	.	.	.	12	A	T	G	V	18
	HUB-SP10351	ERR2303066	9V	2010	46	Men	Blood	Spain9V-3	838	6	7	11	10	1	6	8	90	2	8	1	A	T	NTGY	15	A	S	P	D	T	G	G	E	N	T	E	76	A	T	G	V	NEW
	HUB-SP10591	ERR13733302	19A	2011	82	Men	Pleural fluid	Taiwan19F-14	320	1	4	16	19	15	6	20	1	2	2	1	S	T	NTGY	13	A	S	P	D	T	G	G	E	N	T	E	11	A	T	G	V	16
	HUB-SP10781	ERR2303071	11A	2011	71	Men	Blood	Spain9V-3	6521	6	8	11	10	1	6	8	90	4	4	1	A	T	NTGY	15	A	S	P	D	T	G	G	E	N	T	E	76	A	T	G	V	NEW
	HUB-SP10996	ERR13733303	19A	2012	62	Men	Blood	Taiwan19F-14	320	1	4	16	19	15	6	20	1	1	2	1	S	T	NTGY	13	A	S	P	D	T	G	G	E	N	T	E	11	A	T	G	V	16
	HUB-SP11165	ERR13733304	14	2012	50	Women	Blood	Spain9V-3	156	6	7	11	10	1	6	8	1	2	2	1	A	T	NTGY	45	A	.	.	.	.	.	.	.	.	.	.	13	A	T	G	V	63
	HUB-SP11235	ERR13733305	19A	2013	69	Women	Blood	Spain23F-1	81	16	4	4	2	4	4	1	1	2	2	1	A	T	NTGY	15	A	.	.	.	.	.	.	.	.	.	.	12	A	T	G	V	18
	HUB-SP11316	ERR2303072	11A	2013	28	Men	Blood	Spain9V-3	6521	6	8	11	10	1	6	8	90	2	4	1	A	T	NTGY	15	A	S	P	D	T	G	G	E	N	T	E	76	A	T	G	V	NEW
	HUB-SP11323	ERR13733306	19A	2013	74	Men	Blood	Taiwan19F-14	320	1	4	16	19	15	6	20	1	2	4	2	S	T	NTGY	13	A	S	P	D	T	G	G	E	N	T	E	11	A	T	G	V	16
	HUB-SP12237	ERR3343696	11A	2015	43	Men	Blood	Spain9V-3	6521	6	8	11	10	1	6	8	90	4	4	0.5	A	T	NTGY	15	A	S	P	D	T	G	G	E	N	T	E	76	A	T	G	V	NEW
	HUB-SP12254	ERR2303068	11A	2015	67	Men	Blood	Spain9V-3	838	6	7	11	10	1	6	8	90	4	4	1	A	T	NTGY	15	A	S	P	D	T	G	G	E	N	T	E	76	A	T	G	V	NEW
	HUB-SP12638	ERR13733307	19A	2016	87	Women	Blood	Taiwan19F-14	320	1	4	16	19	15	6	20	1	4	4	1	S	T	NTGY	13	A	S	P	D	T	G	G	E	N	T	E	11	A	T	G	V	16
	HUB-SP12809	ERR13733308	11A	2017	70	Men	Pleural fluid	Spain9V-3	6521	6	8	11	10	1	6	8	90	2	4	0.5	A	T	NTGY	15	A	S	P	D	T	G	G	E	N	T	E	76	A	T	G	V	NEW
	HUB-SP13538	ERR13347886	14	2019	58	Women	Blood	Spain9V-3	156	6	7	11	10	1	6	8	1	2	2	1	A	T	NTGY	45	A	.	.	.	.	.	.	.	.	.	.	12	A	T	G	V	63
	HUB-SP14172	ERR13347954	14	2020	68	Women	Blood	Spain9V-3	156	6	7	11	10	1	6	8	1	1	1	0.5	A	T	NTGY	45	A	.	.	.	.	.	.	.	.	.	.	12	A	T	G	V	336
