# Supplementary material for: Amoxicillin-non-susceptible Streptococcus pneumoniae causing invasive pneumonia: serotypes, clones, and clinical impact
Source: Antimicrob Agents Chemother. 2025 Jul 8;69(8):e00237-25. doi: 10.1128/aac.00237-25 (PMC12327011; doi:10.1128/aac.00237-25)
Supplement: Table S2 — Changes in the amino acid sequence of PBP1A, PBP2X, PBP2B, MurM, and MurN proteins. [file aac.00237-25-s0002.xlsx]

## Sheet: Table S2A - PBP1A
Supplementary material Table S2A. Changes in the amino acid sequence of the PBP1A protein.
PBP1A	Amino acid	Allele	4	9	10	13	16	19	21	23	25	26	31	33	41	56	58	61	78	101	103	107	116	124	155	171	196	197	226	238	251	265	266	267	281	285	316	318	321	326	333	351	358	371	382	388	392	393	395
S. pneumoniae R6	changes	CDC	P	L	I	L	S	S	V	A	I	V	V	F	S	Y	N	Q	D	I	T	L	S	A	I	I	N	N	Q	N	V	A	S	N	N	E	T	E	A	E	I	S	I	T	L	E	T	I	H
HUB-SP02909	48	15	.	.	.	.	.	.	.	.	.	.	.	.	.	.	.	.	.	.	S	.	.	T	.	.	.	.	.	.	.	.	.	.	.	Q	S	Q	S	D	V	A	T	A	I	D	.	M	N
HUB-SP02919	57	15	.	.	.	.	.	.	.	.	.	.	.	.	.	.	.	.	.	.	S	.	.	T	.	.	.	.	.	.	.	.	.	.	.	Q	S	Q	S	D	V	A	T	A	I	D	.	M	N
HUB-SP02956	57	15	.	.	.	.	.	.	.	.	.	.	.	.	.	.	.	.	.	.	S	.	.	T	.	.	.	.	.	.	.	.	.	.	.	Q	S	Q	S	D	V	A	T	A	I	D	.	M	N
HUB-SP02976	48	45	.	.	.	.	.	.	.	.	.	.	.	.	.	.	.	.	.	.	S	.	.	T	.	.	.	.	.	.	.	.	.	.	.	Q	S	Q	S	D	V	A	T	A	I	D	.	M	N
HUB-SP03292	57	15	.	.	.	.	.	.	.	.	.	.	.	.	.	.	.	.	.	.	S	.	.	T	.	.	.	.	.	.	.	.	.	.	.	Q	S	Q	S	D	V	A	T	A	I	D	.	M	N
HUB-SP03930	56	34	.	.	.	.	.	.	.	.	.	.	.	.	.	.	.	.	.	.	S	.	.	T	.	.	.	.	.	.	.	.	.	.	.	Q	S	Q	S	D	V	A	T	A	I	D	.	M	N
HUB-SP04002	48	45	.	.	.	.	.	.	.	.	.	.	.	.	.	.	.	.	.	.	S	.	.	T	.	.	.	.	.	.	.	.	.	.	.	Q	S	Q	S	D	V	A	T	A	I	D	.	M	N
HUB-SP04097	54	38	.	.	.	.	.	.	.	.	.	.	.	.	.	.	.	.	.	.	.	.	.	T	.	.	.	.	.	.	.	.	.	.	.	.	.	.	.	.	.	A	T	S	.	D	.	.	.
HUB-SP04301	48	45	.	.	.	.	.	.	.	.	.	.	.	.	.	.	.	.	.	.	S	.	.	T	.	.	.	.	.	.	.	.	.	.	.	Q	S	Q	S	D	V	A	T	A	I	D	.	M	N
HUB-SP04361	56	34	.	.	.	.	.	.	.	.	.	.	.	.	.	.	.	.	.	.	S	.	.	T	.	.	.	.	.	.	.	.	.	.	.	Q	S	Q	S	D	V	A	T	A	I	D	.	M	N
HUB-SP04366	48	45	.	.	.	.	.	.	.	.	.	.	.	.	.	.	.	.	.	.	S	.	.	T	.	.	.	.	.	.	.	.	.	.	.	Q	S	Q	S	D	V	A	T	A	I	D	.	M	N
HUB-SP04577	57	15	.	.	.	.	.	.	.	.	.	.	.	.	.	.	.	.	.	.	S	.	.	T	.	.	.	.	.	.	.	.	.	.	.	Q	S	Q	S	D	V	A	T	A	I	D	.	M	N
HUB-SP04818	57	15	.	.	.	.	.	.	.	.	.	.	.	.	.	.	.	.	.	.	S	.	.	T	.	.	.	.	.	.	.	.	.	.	.	Q	S	Q	S	D	V	A	T	A	I	D	.	M	N
HUB-SP04958	57	15	.	.	.	.	.	.	.	.	.	.	.	.	.	.	.	.	.	.	S	.	.	T	.	.	.	.	.	.	.	.	.	.	.	Q	S	Q	S	D	V	A	T	A	I	D	.	M	N
HUB-SP04987	48	45	.	.	.	.	.	.	.	.	.	.	.	.	.	.	.	.	.	.	S	.	.	T	.	.	.	.	.	.	.	.	.	.	.	Q	S	Q	S	D	V	A	T	A	I	D	.	M	N
HUB-SP05092	57	15	.	.	.	.	.	.	.	.	.	.	.	.	.	.	.	.	.	.	S	.	.	T	.	.	.	.	.	.	.	.	.	.	.	Q	S	Q	S	D	V	A	T	A	I	D	.	M	N
HUB-SP05477	56	34	.	.	.	.	.	.	.	.	.	.	.	.	.	.	.	.	.	.	S	.	.	T	.	.	.	.	.	.	.	.	.	.	.	Q	S	Q	S	D	V	A	T	A	I	D	.	M	N
HUB-SP06244	57	15	.	.	.	.	.	.	.	.	.	.	.	.	.	.	.	.	.	.	S	.	.	T	.	.	.	.	.	.	.	.	.	.	.	Q	S	Q	S	D	V	A	T	A	I	D	.	M	N
HUB-SP06321	48	45	.	.	.	.	.	.	.	.	.	.	.	.	.	.	.	.	.	.	S	.	.	T	.	.	.	.	.	.	.	.	.	.	.	Q	S	Q	S	D	V	A	T	A	I	D	.	M	N
HUB-SP06329	54	38	.	.	.	.	.	.	.	.	.	.	.	.	.	.	.	.	.	.	.	.	.	T	.	.	.	.	.	.	.	.	.	.	.	.	.	.	.	.	.	A	T	S	.	D	.	.	.
HUB-SP06493	57	15	.	.	.	.	.	.	.	.	.	.	.	.	.	.	.	.	.	.	S	.	.	T	.	.	.	.	.	.	.	.	.	.	.	Q	S	Q	S	D	V	A	T	A	I	D	.	M	N
HUB-SP06524	54	38	.	.	.	.	.	.	.	.	.	.	.	.	.	.	.	.	.	.	.	.	.	T	.	.	.	.	.	.	.	.	.	.	.	.	.	.	.	.	.	A	T	S	.	D	.	.	.
HUB-SP06608	57	15	.	.	.	.	.	.	.	.	.	.	.	.	.	.	.	.	.	.	S	.	.	T	.	.	.	.	.	.	.	.	.	.	.	Q	S	Q	S	D	V	A	T	A	I	D	.	M	N
HUB-SP06701	57	15	.	.	.	.	.	.	.	.	.	.	.	.	.	.	.	.	.	.	S	.	.	T	.	.	.	.	.	.	.	.	.	.	.	Q	S	Q	S	D	V	A	T	A	I	D	.	M	N
HUB-SP06999	57	15	.	.	.	.	.	.	.	.	.	.	.	.	.	.	.	.	.	.	S	.	.	T	.	.	.	.	.	.	.	.	.	.	.	Q	S	Q	S	D	V	A	T	A	I	D	.	M	N
HUB-SP07075	57	15	.	.	.	.	.	.	.	.	.	.	.	.	.	.	.	.	.	.	S	.	.	T	.	.	.	.	.	.	.	.	.	.	.	Q	S	Q	S	D	V	A	T	A	I	D	.	M	N
HUB-SP07264	57	15	.	.	.	.	.	.	.	.	.	.	.	.	.	.	.	.	.	.	S	.	.	T	.	.	.	.	.	.	.	.	.	.	.	Q	S	Q	S	D	V	A	T	A	I	D	.	M	N
HUB-SP07744	48	45	.	.	.	.	.	.	.	.	.	.	.	.	.	.	.	.	.	.	S	.	.	T	.	.	.	.	.	.	.	.	.	.	.	Q	S	Q	S	D	V	A	T	A	I	D	.	M	N
HUB-SP07761	48	45	.	.	.	.	.	.	.	.	.	.	.	.	.	.	.	.	.	.	S	.	.	T	.	.	.	.	.	.	.	.	.	.	.	Q	S	Q	S	D	V	A	T	A	I	D	.	M	N
HUB-SP08293	48	15	.	.	.	.	.	.	.	.	.	.	.	.	.	.	.	.	.	.	S	.	.	T	.	.	.	.	.	.	.	.	.	.	.	Q	S	Q	S	D	V	A	T	A	I	D	.	M	N
HUB-SP08331	57	15	.	.	.	.	.	.	.	.	.	.	.	.	.	.	.	.	.	.	S	.	.	T	.	.	.	.	.	.	.	.	.	.	.	Q	S	Q	S	D	V	A	T	A	I	D	.	M	N
HUB-SP08746	48	45	.	.	.	.	.	.	.	.	.	.	.	.	.	.	.	.	.	.	S	.	.	T	.	.	.	.	.	.	.	.	.	.	.	Q	S	Q	S	D	V	A	T	A	I	D	.	M	N
HUB-SP08820	76	13	Q	I	A	V	C	T	F	T	V	M	I	L	A	F	S	E	E	V	.	I	N	T	V	V	R	E	L	G	I	V	N	S	D	Q	S	Q	S	D	V	A	T	S	.	D	S	.	.
HUB-SP09113	57	15	.	.	.	.	.	.	.	.	.	.	.	.	.	.	.	.	.	.	S	.	.	T	.	.	.	.	.	.	.	.	.	.	.	Q	S	Q	S	D	V	A	T	A	I	D	.	M	N
HUB-SP09162	76	13	Q	I	A	V	C	T	F	T	V	M	I	L	A	F	S	E	E	V	.	I	N	T	V	V	R	E	L	G	I	V	N	S	D	Q	S	Q	S	D	V	A	T	S	.	D	S	.	.
HUB-SP09375	57	17	.	.	.	.	.	.	.	.	.	.	.	.	.	.	.	.	.	.	S	.	.	T	.	.	.	.	.	.	.	.	.	.	.	Q	S	Q	S	D	V	A	T	A	I	D	.	M	N
HUB-SP09603	76	13	Q	I	A	V	C	T	F	T	V	M	I	L	A	F	S	E	E	V	.	I	N	T	V	V	R	E	L	G	I	V	N	S	D	Q	S	Q	S	D	V	A	T	S	.	D	S	.	.
HUB-SP09670	57	17	.	.	.	.	.	.	.	.	.	.	.	.	.	.	.	.	.	.	S	.	.	T	.	.	.	.	.	.	.	.	.	.	.	Q	S	Q	S	D	V	A	T	A	I	D	.	M	N
HUB-SP09710	48	15	.	.	.	.	.	.	.	.	.	.	.	.	.	.	.	.	.	.	S	.	.	T	.	.	.	.	.	.	.	.	.	.	.	Q	S	Q	S	D	V	A	T	A	I	D	.	M	N
HUB-SP09716	57	15	.	.	.	.	.	.	.	.	.	.	.	.	.	.	.	.	.	.	S	.	.	T	.	.	.	.	.	.	.	.	.	.	.	Q	S	Q	S	D	V	A	T	A	I	D	.	M	N
HUB-SP10351	57	15	.	.	.	.	.	.	.	.	.	.	.	.	.	.	.	.	.	.	S	.	.	T	.	.	.	.	.	.	.	.	.	.	.	Q	S	Q	S	D	V	A	T	A	I	D	.	M	N
HUB-SP10591	76	13	Q	I	A	V	C	T	F	T	V	M	I	L	A	F	S	E	E	V	.	I	N	T	V	V	R	E	L	G	I	V	N	S	D	Q	S	Q	S	D	V	A	T	S	.	D	S	.	.
HUB-SP10781	57	15	.	.	.	.	.	.	.	.	.	.	.	.	.	.	.	.	.	.	S	.	.	T	.	.	.	.	.	.	.	.	.	.	.	Q	S	Q	S	D	V	A	T	A	I	D	.	M	N
HUB-SP10996	76	13	Q	I	A	V	C	T	F	T	V	M	I	L	A	F	S	E	E	V	.	I	N	T	V	V	R	E	L	G	I	V	N	S	D	Q	S	Q	S	D	V	A	T	S	.	D	S	.	.
HUB-SP11165	48	45	.	.	.	.	.	.	.	.	.	.	.	.	.	.	.	.	.	.	S	.	.	T	.	.	.	.	.	.	.	.	.	.	.	Q	S	Q	S	D	V	A	T	A	I	D	.	M	N
HUB-SP11235	57	15	.	.	.	.	.	.	.	.	.	.	.	.	.	.	.	.	.	.	S	.	.	T	.	.	.	.	.	.	.	.	.	.	.	Q	S	Q	S	D	V	A	T	A	I	D	.	M	N
HUB-SP11316	57	15	.	.	.	.	.	.	.	.	.	.	.	.	.	.	.	.	.	.	S	.	.	T	.	.	.	.	.	.	.	.	.	.	.	Q	S	Q	S	D	V	A	T	A	I	D	.	M	N
HUB-SP11323	76	13	Q	I	A	V	C	T	F	T	V	M	I	L	A	F	S	E	E	V	.	I	N	T	V	V	R	E	L	G	I	V	N	S	D	Q	S	Q	S	D	V	A	T	S	.	D	S	.	.
HUB-SP12237	57	15	.	.	.	.	.	.	.	.	.	.	.	.	.	.	.	.	.	.	S	.	.	T	.	.	.	.	.	.	.	.	.	.	.	Q	S	Q	S	D	V	A	T	A	I	D	.	M	N
HUB-SP12254	57	15	.	.	.	.	.	.	.	.	.	.	.	.	.	.	.	.	.	.	S	.	.	T	.	.	.	.	.	.	.	.	.	.	.	Q	S	Q	S	D	V	A	T	A	I	D	.	M	N
HUB-SP12638	76	13	Q	I	A	V	C	T	F	T	V	M	I	L	A	F	S	E	E	V	.	I	N	T	V	V	R	E	L	G	I	V	N	S	D	Q	S	Q	S	D	V	A	T	S	.	D	S	.	.
HUB-SP12809	57	15	.	.	.	.	.	.	.	.	.	.	.	.	.	.	.	.	.	.	S	.	.	T	.	.	.	.	.	.	.	.	.	.	.	Q	S	Q	S	D	V	A	T	A	I	D	.	M	N
HUB-SP13538	48	45	.	.	.	.	.	.	.	.	.	.	.	.	.	.	.	.	.	.	S	.	.	T	.	.	.	.	.	.	.	.	.	.	.	Q	S	Q	S	D	V	A	T	A	I	D	.	M	N
HUB-SP14172	48	45	.	.	.	.	.	.	.	.	.	.	.	.	.	.	.	.	.	.	S	.	.	T	.	.	.	.	.	.	.	.	.	.	.	Q	S	Q	S	D	V	A	T	A	I	D	.	M	N
[truncated: 66 more columns]

## Sheet: Table S2B - PBP2B
Supplementary material Table S2B. Changes in the amino acid sequence of the PBP2B protein.
PBP2B	Amino acid	Allele	54	56	96	130	161	193	199	225	249	250	251	322	333	361	366	412	422	426	427	438	446	455	473	476	480	489	497	508	512	516	538	542	545	552	561	565	566	567	568	569	571	578	582	592	597	606	609
S. pneumoniae R6	changes	CDC	I	S	T	I	Q	A	D	V	A	E	A	A	E	I	K	S	N	T	Q	Q	T	L	S	E	S	T	D	S	Y	A	N	V	R	G	D	Q	L	Q	P	T	M	D	S	A	G	N	L
HUB-SP02909	20	12	V	T	I	T	P	V	.	.	.	.	S	.	G	.	.	P	Y	K	L	E	A	I	T	G	A	A	.	.	.	S	.	.	.	.	.	.	.	.	.	.	.	.	.	.	.	.	.
HUB-SP02919	20	12	V	T	I	T	P	V	.	.	.	.	S	.	G	.	.	P	Y	K	L	E	A	I	T	G	A	A	.	.	.	S	.	.	.	.	.	.	.	.	.	.	.	.	.	.	.	.	.
HUB-SP02956	20	12	V	T	I	T	P	V	.	.	.	.	S	.	G	.	.	P	Y	K	L	E	A	I	T	G	A	A	.	.	.	S	.	.	.	.	.	.	.	.	.	.	.	.	.	.	.	.	.
HUB-SP02976	47	180	V	T	I	T	P	.	.	.	.	.	.	.	G	L	.	P	Y	K	L	E	A	I	.	G	.	S	Y	N	F	.	.	L	H	D	E	A	I	D	T	K	I	E	A	S	P	D	T
HUB-SP03292	20	12	V	T	I	T	P	V	.	.	.	.	S	.	G	.	.	P	Y	K	L	E	A	I	T	G	A	A	.	.	.	S	.	.	.	.	.	.	.	.	.	.	.	.	.	.	.	.	.
HUB-SP03930	20	12	V	T	I	T	P	V	.	.	.	.	S	.	G	.	.	P	Y	K	L	E	A	I	T	G	A	A	.	.	.	S	.	.	.	.	.	.	.	.	.	.	.	.	.	.	.	.	.
HUB-SP04002	47	180	V	T	I	T	P	.	.	.	.	.	.	.	G	L	.	P	Y	K	L	E	A	I	.	G	.	S	Y	N	F	.	.	L	H	D	E	A	I	D	T	K	I	E	A	S	P	D	T
HUB-SP04097	39	76	V	T	I	T	P	.	E	I	.	.	.	S	G	L	.	P	Y	K	L	E	A	I	T	G	A	A	.	.	.	S	D	.	.	.	.	.	.	.	.	.	.	.	.	S	P	D	T
HUB-SP04301	47	180	V	T	I	T	P	.	.	.	.	.	.	.	G	L	.	P	Y	K	L	E	A	I	.	G	.	S	Y	N	F	.	.	L	H	D	E	A	I	D	T	K	I	E	A	S	P	D	T
HUB-SP04361	25	89	V	T	I	T	P	V	.	.	.	.	S	.	G	L	.	P	Y	K	L	E	A	I	T	G	A	A	.	.	.	.	D	.	.	.	.	.	.	.	.	.	.	.	.	.	.	.	A
HUB-SP04366	47	180	V	T	I	T	P	.	.	.	.	.	.	.	G	L	.	P	Y	K	L	E	A	I	.	G	.	S	Y	N	F	.	.	L	H	D	E	A	I	D	T	K	I	E	A	S	P	D	T
HUB-SP04577	20	12	V	T	I	T	P	V	.	.	.	.	S	.	G	.	.	P	Y	K	L	E	A	I	T	G	A	A	.	.	.	S	.	.	.	.	.	.	.	.	.	.	.	.	.	.	.	.	.
HUB-SP04818	20	12	V	T	I	T	P	V	.	.	.	.	S	.	G	.	.	P	Y	K	L	E	A	I	T	G	A	A	.	.	.	S	.	.	.	.	.	.	.	.	.	.	.	.	.	.	.	.	.
HUB-SP04958	20	12	V	T	I	T	P	V	.	.	.	.	S	.	G	.	.	P	Y	K	L	E	A	I	T	G	A	A	.	.	.	S	.	.	.	.	.	.	.	.	.	.	.	.	.	.	.	.	.
HUB-SP04987	47	180	V	T	I	T	P	.	.	.	.	.	.	.	G	L	.	P	Y	K	L	E	A	I	.	G	.	S	Y	N	F	.	.	L	H	D	E	A	I	D	T	K	I	E	A	S	P	D	T
HUB-SP05092	39	NEW	V	T	I	T	P	.	E	I	.	.	.	S	G	L	.	P	Y	K	L	E	A	I	T	G	A	V	.	.	.	S	D	.	.	.	.	.	.	.	.	.	.	.	.	S	P	D	T
HUB-SP05477	19	32	.	.	.	T	.	.	.	.	.	.	.	.	.	L	.	P	Y	K	L	E	A	I	T	G	A	A	.	.	.	S	D	.	.	.	.	.	.	.	.	.	.	.	.	.	.	.	A
HUB-SP06244	47	180	V	T	I	T	P	.	.	.	.	.	.	.	G	L	.	P	Y	K	L	E	A	I	.	G	.	S	Y	N	F	.	.	L	H	D	E	A	I	D	T	K	I	E	A	S	P	D	T
HUB-SP06321	47	180	V	T	I	T	P	.	.	.	.	.	.	.	G	L	.	P	Y	K	L	E	A	I	.	G	.	S	Y	N	F	.	.	L	H	D	E	A	I	D	T	K	I	E	A	S	P	D	T
HUB-SP06329	39	76	V	T	I	T	P	.	E	I	.	.	.	S	G	L	.	P	Y	K	L	E	A	I	T	G	A	A	.	.	.	S	D	.	.	.	.	.	.	.	.	.	.	.	.	S	P	D	T
HUB-SP06493	20	12	V	T	I	T	P	V	.	.	.	.	S	.	G	.	.	P	Y	K	L	E	A	I	T	G	A	A	.	.	.	S	.	.	.	.	.	.	.	.	.	.	.	.	.	.	.	.	.
HUB-SP06524	39	76	V	T	I	T	P	.	E	I	.	.	.	S	G	L	.	P	Y	K	L	E	A	I	T	G	A	A	.	.	.	S	D	.	.	.	.	.	.	.	.	.	.	.	.	S	P	D	T
HUB-SP06608	39	76	V	T	I	T	P	.	E	I	.	.	.	S	G	L	.	P	Y	K	L	E	A	I	T	G	A	A	.	.	.	S	D	.	.	.	.	.	.	.	.	.	.	.	.	S	P	D	T
HUB-SP06701	20	12	V	T	I	T	P	V	.	.	.	.	S	.	G	.	.	P	Y	K	L	E	A	I	T	G	A	A	.	.	.	S	.	.	.	.	.	.	.	.	.	.	.	.	.	.	.	.	.
HUB-SP06999	39	76	V	T	I	T	P	.	E	I	.	.	.	S	G	L	.	P	Y	K	L	E	A	I	T	G	A	A	.	.	.	S	D	.	.	.	.	.	.	.	.	.	.	.	.	S	P	D	T
HUB-SP07075	47	180	V	T	I	T	P	.	.	.	.	.	.	.	G	L	.	P	Y	K	L	E	A	I	.	G	.	S	Y	N	F	.	.	L	H	D	E	A	I	D	T	K	I	E	A	S	P	D	T
HUB-SP07264	20	12	V	T	I	T	P	V	.	.	.	.	S	.	G	.	.	P	Y	K	L	E	A	I	T	G	A	A	.	.	.	S	.	.	.	.	.	.	.	.	.	.	.	.	.	.	.	.	.
HUB-SP07744	37	76	V	T	I	T	P	.	E	I	.	.	.	.	G	.	.	P	Y	K	L	E	A	I	T	G	A	A	.	.	.	S	D	.	.	.	.	.	.	.	.	.	.	.	.	S	P	D	T
HUB-SP07761	47	180	V	T	I	T	P	.	.	.	.	.	.	.	G	L	.	P	Y	K	L	E	A	I	.	G	.	S	Y	N	F	.	.	L	H	D	E	A	I	D	T	K	I	E	A	S	P	D	T
HUB-SP08293	20	12	V	T	I	T	P	V	.	.	.	.	S	.	G	.	.	P	Y	K	L	E	A	I	T	G	A	A	.	.	.	S	.	.	.	.	.	.	.	.	.	.	.	.	.	.	.	.	.
HUB-SP08331	20	12	V	T	I	T	P	V	.	.	.	.	S	.	G	.	.	P	Y	K	L	E	A	I	T	G	A	A	.	.	.	S	.	.	.	.	.	.	.	.	.	.	.	.	.	.	.	.	.
HUB-SP08746	47	180	V	T	I	T	P	.	.	.	.	.	.	.	G	L	.	P	Y	K	L	E	A	I	.	G	.	S	Y	N	F	.	.	L	H	D	E	A	I	D	T	K	I	E	A	S	P	D	T
HUB-SP08820	48	11	V	T	I	T	P	.	.	.	V	D	T	.	G	L	N	P	Y	K	L	E	A	I	T	G	A	A	.	.	.	.	D	.	.	.	E	A	I	D	T	K	I	E	A	S	P	D	T
HUB-SP09113	20	12	V	T	I	T	P	V	.	.	.	.	S	.	G	.	.	P	Y	K	L	E	A	I	T	G	A	A	.	.	.	S	.	.	.	.	.	.	.	.	.	.	.	.	.	.	.	.	.
HUB-SP09162	48	11	V	T	I	T	P	.	.	.	V	D	T	.	G	L	N	P	Y	K	L	E	A	I	T	G	A	A	.	.	.	.	D	.	.	.	E	A	I	D	T	K	I	E	A	S	P	D	T
HUB-SP09375	39	76	V	T	I	T	P	.	E	I	.	.	.	S	G	L	.	P	Y	K	L	E	A	I	T	G	A	A	.	.	.	S	D	.	.	.	.	.	.	.	.	.	.	.	.	S	P	D	T
HUB-SP09603	48	11	V	T	I	T	P	.	.	.	V	D	T	.	G	L	N	P	Y	K	L	E	A	I	T	G	A	A	.	.	.	.	D	.	.	.	E	A	I	D	T	K	I	E	A	S	P	D	T
HUB-SP09670	39	76	V	T	I	T	P	.	E	I	.	.	.	S	G	L	.	P	Y	K	L	E	A	I	T	G	A	A	.	.	.	S	D	.	.	.	.	.	.	.	.	.	.	.	.	S	P	D	T
HUB-SP09710	20	12	V	T	I	T	P	V	.	.	.	.	S	.	G	.	.	P	Y	K	L	E	A	I	T	G	A	A	.	.	.	S	.	.	.	.	.	.	.	.	.	.	.	.	.	.	.	.	.
HUB-SP09716	20	12	V	T	I	T	P	V	.	.	.	.	S	.	G	.	.	P	Y	K	L	E	A	I	T	G	A	A	.	.	.	S	.	.	.	.	.	.	.	.	.	.	.	.	.	.	.	.	.
HUB-SP10351	39	76	V	T	I	T	P	.	E	I	.	.	.	S	G	L	.	P	Y	K	L	E	A	I	T	G	A	A	.	.	.	S	D	.	.	.	.	.	.	.	.	.	.	.	.	S	P	D	T
HUB-SP10591	48	11	V	T	I	T	P	.	.	.	V	D	T	.	G	L	N	P	Y	K	L	E	A	I	T	G	A	A	.	.	.	.	D	.	.	.	E	A	I	D	T	K	I	E	A	S	P	D	T
HUB-SP10781	39	76	V	T	I	T	P	.	E	I	.	.	.	S	G	L	.	P	Y	K	L	E	A	I	T	G	A	A	.	.	.	S	D	.	.	.	.	.	.	.	.	.	.	.	.	S	P	D	T
HUB-SP10996	48	11	V	T	I	T	P	.	.	.	V	D	T	.	G	L	N	P	Y	K	L	E	A	I	T	G	A	A	.	.	.	.	D	.	.	.	E	A	I	D	T	K	I	E	A	S	P	D	T
HUB-SP11165	20	13	V	T	I	T	P	V	.	.	.	.	S	.	G	.	.	P	Y	K	L	E	A	I	T	G	A	A	.	.	.	S	.	.	.	.	.	.	.	.	.	.	.	.	.	.	.	.	.
HUB-SP11235	20	12	V	T	I	T	P	V	.	.	.	.	S	.	G	.	.	P	Y	K	L	E	A	I	T	G	A	A	.	.	.	S	.	.	.	.	.	.	.	.	.	.	.	.	.	.	.	.	.
HUB-SP11316	39	76	V	T	I	T	P	.	E	I	.	.	.	S	G	L	.	P	Y	K	L	E	A	I	T	G	A	A	.	.	.	S	D	.	.	.	.	.	.	.	.	.	.	.	.	S	P	D	T
HUB-SP11323	48	11	V	T	I	T	P	.	.	.	V	D	T	.	G	L	N	P	Y	K	L	E	A	I	T	G	A	A	.	.	.	.	D	.	.	.	E	A	I	D	T	K	I	E	A	S	P	D	T
HUB-SP12237	39	76	V	T	I	T	P	.	E	I	.	.	.	S	G	L	.	P	Y	K	L	E	A	I	T	G	A	A	.	.	.	S	D	.	.	.	.	.	.	.	.	.	.	.	.	S	P	D	T
HUB-SP12254	39	76	V	T	I	T	P	.	E	I	.	.	.	S	G	L	.	P	Y	K	L	E	A	I	T	G	A	A	.	.	.	S	D	.	.	.	.	.	.	.	.	.	.	.	.	S	P	D	T
HUB-SP12638	48	11	V	T	I	T	P	.	.	.	V	D	T	.	G	L	N	P	Y	K	L	E	A	I	T	G	A	A	.	.	.	.	D	.	.	.	E	A	I	D	T	K	I	E	A	S	P	D	T
HUB-SP12809	39	76	V	T	I	T	P	.	E	I	.	.	.	S	G	L	.	P	Y	K	L	E	A	I	T	G	A	A	.	.	.	S	D	.	.	.	.	.	.	.	.	.	.	.	.	S	P	D	T
HUB-SP13538	20	12	V	T	I	T	P	V	.	.	.	.	S	.	G	.	.	P	Y	K	L	E	A	I	T	G	A	A	.	.	.	S	.	.	.	.	.	.	.	.	.	.	.	.	.	.	.	.	.
HUB-SP14172	20	12	V	T	I	T	P	V	.	.	.	.	S	.	G	.	.	P	Y	K	L	E	A	I	T	G	A	A	.	.	.	S	.	.	.	.	.	.	.	.	.	.	.	.	.	.	.	.	.
[truncated: 12 more columns]

## Sheet: Table S2C - PBP2X
Supplementary material Table S2C. Changes in the amino acid sequence of the PBP2X protein.
PBP2X	Amino acid		6	39	60	71	102	103	116	117	125	133	135	138	142	147	153	165	172	219	225	241	250	254	256	265	268	281	282	311	320	338	343	346	347	355	358	364	371	378	382	384	389	401	417	444	462	486	488
S. pneumoniae R6	changes	Allele	R	I	K	T	E	N	K	T	V	E	S	R	S	K	A	S	A	M	S	L	Q	R	M	I	P	Q	E	D	E	T	M	A	A	G	V	L	I	E	G	R	S	T	N	N	I	P	D
HUB-SP02909	75	18	.	.	.	.	.	.	.	.	.	.	.	.	.	.	S	.	T	.	.	V	L	Q	V	L	.	L	.	N	.	A	T	S	S	S	Y	F	T	D	T	G	L	S	K	S	L	T	N
HUB-SP02919	75	18	.	.	.	.	.	.	.	.	.	.	.	.	.	.	S	.	T	.	.	V	L	Q	V	L	.	L	.	N	.	A	T	S	S	S	Y	F	T	D	T	G	L	S	K	S	L	T	N
HUB-SP02956	75	18	.	.	.	.	.	.	.	.	.	.	.	.	.	.	S	.	T	.	.	V	L	Q	V	L	.	L	.	N	.	A	T	S	S	S	Y	F	T	D	T	G	L	S	K	S	L	T	N
HUB-SP02976	79	NEW	K	V	R	.	.	.	.	.	.	.	.	.	.	.	.	.	T	L	T	V	L	Q	V	L	.	L	.	N	K	A	T	.	.	S	Y	F	T	A	T	G	L	S	K	S	L	T	N
HUB-SP03292	75	18	.	.	.	.	.	.	.	.	.	.	.	.	.	.	S	.	T	.	.	V	L	Q	V	L	.	L	.	N	.	A	T	S	S	S	Y	F	T	D	T	G	L	S	K	S	L	T	N
HUB-SP03930	45	56	.	V	.	I	.	.	.	.	.	.	.	.	.	.	.	.	T	.	.	.	.	Q	V	.	T	L	.	N	.	A	T	S	S	S	Y	F	T	D	T	G	L	S	K	S	L	T	N
HUB-SP04002	78	NEW	K	V	R	.	.	.	.	.	.	.	.	.	.	.	.	.	T	L	T	V	L	Q	V	L	.	L	.	N	K	A	T	.	.	S	Y	F	T	A	T	G	L	S	K	S	L	T	N
HUB-SP04097	81	330	K	V	.	.	K	K	D	S	.	D	A	K	.	.	S	.	T	.	.	.	.	Q	V	.	T	L	.	N	K	A	T	.	.	S	Y	F	T	A	T	G	L	S	K	S	L	T	N
HUB-SP04301	71	NEW	.	.	.	.	.	.	.	.	.	.	.	.	.	.	S	.	T	.	.	.	L	Q	V	L	.	L	.	N	.	A	T	S	S	S	Y	F	T	.	T	G	L	S	K	S	L	T	N
HUB-SP04361	45	56	.	V	.	I	.	.	.	.	.	.	.	.	.	.	.	.	T	.	.	.	.	Q	V	.	T	L	.	N	.	A	T	S	S	S	Y	F	T	D	T	G	L	S	K	S	L	T	N
HUB-SP04366	73	63	.	V	.	.	.	.	.	.	.	.	.	.	.	.	.	A	T	.	.	.	.	Q	V	.	.	L	.	N	.	A	T	S	S	S	Y	F	T	D	T	G	L	S	K	S	L	T	N
HUB-SP04577	75	18	.	.	.	.	.	.	.	.	.	.	.	.	.	.	S	.	T	.	.	V	L	Q	V	L	.	L	.	N	.	A	T	S	S	S	Y	F	T	D	T	G	L	S	K	S	L	T	N
HUB-SP04818	75	18	.	.	.	.	.	.	.	.	.	.	.	.	.	.	S	.	T	.	.	V	L	Q	V	L	.	L	.	N	.	A	T	S	S	S	Y	F	T	D	T	G	L	S	K	S	L	T	N
HUB-SP04958	75	18	.	.	.	.	.	.	.	.	.	.	.	.	.	.	S	.	T	.	.	V	L	Q	V	L	.	L	.	N	.	A	T	S	S	S	Y	F	T	D	T	G	L	S	K	S	L	T	N
HUB-SP04987	83	296	K	V	R	.	K	K	D	S	.	D	A	K	.	.	S	.	T	.	.	.	.	Q	V	.	T	L	.	N	K	G	T	.	.	S	Y	F	T	A	T	G	L	S	K	S	L	T	N
HUB-SP05092	72	NEW	.	.	.	.	.	.	.	.	.	.	.	.	.	.	S	.	T	.	.	V	L	Q	V	L	.	L	.	N	.	A	T	.	.	S	Y	F	T	A	T	G	L	S	K	S	L	T	N
HUB-SP05477	45	56	.	V	.	I	.	.	.	.	.	.	.	.	.	.	.	.	T	.	.	.	.	Q	V	.	T	L	.	N	.	A	T	S	S	S	Y	F	T	D	T	G	L	S	K	S	L	T	N
HUB-SP06244	82	NEW	.	.	.	.	K	K	D	S	I	D	A	K	A	T	.	.	T	.	.	.	.	Q	V	L	.	L	Q	N	K	A	T	.	.	S	Y	F	T	A	T	G	L	S	K	S	L	T	N
HUB-SP06321	83	296	K	V	R	.	K	K	D	S	.	D	A	K	.	.	S	.	T	.	.	.	.	Q	V	.	T	L	.	N	K	G	T	.	.	S	Y	F	T	A	T	G	L	S	K	S	L	T	N
HUB-SP06329	81	330	K	V	.	.	K	K	D	S	.	D	A	K	.	.	S	.	T	.	.	.	.	Q	V	.	T	L	.	N	K	A	T	.	.	S	Y	F	T	A	T	G	L	S	K	S	L	T	N
HUB-SP06493	75	18	.	.	.	.	.	.	.	.	.	.	.	.	.	.	S	.	T	.	.	V	L	Q	V	L	.	L	.	N	.	A	T	S	S	S	Y	F	T	D	T	G	L	S	K	S	L	T	N
HUB-SP06524	81	330	K	V	.	.	K	K	D	S	.	D	A	K	.	.	S	.	T	.	.	.	.	Q	V	.	T	L	.	N	K	A	T	.	.	S	Y	F	T	A	T	G	L	S	K	S	L	T	N
HUB-SP06608	73	NEW	.	.	.	.	.	.	.	.	.	.	.	.	.	.	S	.	T	.	.	V	L	Q	V	L	.	L	.	N	.	A	T	.	.	S	Y	F	T	A	T	G	L	S	K	S	L	T	N
HUB-SP06701	75	18	.	.	.	.	.	.	.	.	.	.	.	.	.	.	S	.	T	.	.	V	L	Q	V	L	.	L	.	N	.	A	T	S	S	S	Y	F	T	D	T	G	L	S	K	S	L	T	N
HUB-SP06999	73	NEW	.	.	.	.	.	.	.	.	.	.	.	.	.	.	S	.	T	.	.	V	L	Q	V	L	.	L	.	N	.	A	T	.	.	S	Y	F	T	A	T	G	L	S	K	S	L	T	N
HUB-SP07075	75	180	.	.	.	.	.	.	.	.	.	.	.	.	.	.	S	.	T	.	.	V	L	Q	V	L	.	L	.	N	.	A	T	S	S	S	Y	F	T	D	T	G	L	S	K	S	L	T	N
HUB-SP07264	75	18	.	.	.	.	.	.	.	.	.	.	.	.	.	.	S	.	T	.	.	V	L	Q	V	L	.	L	.	N	.	A	T	S	S	S	Y	F	T	D	T	G	L	S	K	S	L	T	N
HUB-SP07744	52	330	K	V	.	.	K	K	D	S	.	D	A	K	.	.	S	.	T	.	.	.	.	Q	V	.	T	L	.	N	K	A	T	.	.	S	Y	F	T	A	T	G	L	S	K	S	L	T	N
HUB-SP07761	83	296	K	V	R	.	K	K	D	S	.	D	A	K	.	.	S	.	T	.	.	.	.	Q	V	.	T	L	.	N	K	G	T	.	.	S	Y	F	T	A	T	G	L	S	K	S	L	T	N
HUB-SP08293	82	296	K	V	R	.	K	K	D	S	.	D	A	K	.	.	S	.	T	.	.	.	.	Q	V	.	T	L	.	N	K	G	T	.	.	S	Y	F	T	A	T	G	L	S	K	S	L	T	N
HUB-SP08331	75	18	.	.	.	.	.	.	.	.	.	.	.	.	.	.	S	.	T	.	.	V	L	Q	V	L	.	L	.	N	.	A	T	S	S	S	Y	F	T	D	T	G	L	S	K	S	L	T	N
HUB-SP08746	81	296	K	V	.	.	K	K	D	S	.	D	A	K	.	.	S	.	T	.	.	.	.	Q	V	.	T	L	.	N	K	G	T	.	.	S	Y	F	T	A	T	G	L	S	K	S	L	T	N
HUB-SP08820	69	16	K	V	.	.	.	.	.	.	.	.	.	.	.	.	S	.	T	.	.	V	L	Q	V	L	.	L	.	N	.	A	T	S	S	S	Y	F	T	.	T	G	L	S	K	S	L	T	N
HUB-SP09113	75	18	.	.	.	.	.	.	.	.	.	.	.	.	.	.	S	.	T	.	.	V	L	Q	V	L	.	L	.	N	.	A	T	S	S	S	Y	F	T	D	T	G	L	S	K	S	L	T	N
HUB-SP09162	69	16	K	V	.	.	.	.	.	.	.	.	.	.	.	.	S	.	T	.	.	V	L	Q	V	L	.	L	.	N	.	A	T	S	S	S	Y	F	T	.	T	G	L	S	K	S	L	T	N
HUB-SP09375	73	NEW	.	.	.	.	.	.	.	.	.	.	.	.	.	.	S	.	T	.	.	V	L	Q	V	L	.	L	.	N	.	A	T	.	.	S	Y	F	T	A	T	G	L	S	K	S	L	T	N
HUB-SP09603	69	16	K	V	.	.	.	.	.	.	.	.	.	.	.	.	S	.	T	.	.	V	L	Q	V	L	.	L	.	N	.	A	T	S	S	S	Y	F	T	.	T	G	L	S	K	S	L	T	N
HUB-SP09670	73	NEW	.	.	.	.	.	.	.	.	.	.	.	.	.	.	S	.	T	.	.	V	L	Q	V	L	.	L	.	N	.	A	T	.	.	S	Y	F	T	A	T	G	L	S	K	S	L	T	N
HUB-SP09710	83	296	K	V	R	.	K	K	D	S	.	D	A	K	.	.	S	.	T	.	.	.	.	Q	V	.	T	L	.	N	K	G	T	.	.	S	Y	F	T	A	X	X	L	S	K	S	L	T	N
HUB-SP09716	75	18	.	.	.	.	.	.	.	.	.	.	.	.	.	.	S	.	T	.	.	V	L	Q	V	L	.	L	.	N	.	A	T	S	S	S	Y	F	T	D	T	G	L	S	K	S	L	T	N
HUB-SP10351	73	NEW	.	.	.	.	.	.	.	.	.	.	.	.	.	.	S	.	T	.	.	V	L	Q	V	L	.	L	.	N	.	A	T	.	.	S	Y	F	T	A	T	G	L	S	K	S	L	T	N
HUB-SP10591	69	16	K	V	.	.	.	.	.	.	.	.	.	.	.	.	S	.	T	.	.	V	L	Q	V	L	.	L	.	N	.	A	T	S	S	S	Y	F	T	.	T	G	L	S	K	S	L	T	N
HUB-SP10781	73	NEW	.	.	.	.	.	.	.	.	.	.	.	.	.	.	S	.	T	.	.	V	L	Q	V	L	.	L	.	N	.	A	T	.	.	S	Y	F	T	A	T	G	L	S	K	S	L	T	N
HUB-SP10996	69	16	K	V	.	.	.	.	.	.	.	.	.	.	.	.	S	.	T	.	.	V	L	Q	V	L	.	L	.	N	.	A	T	S	S	S	Y	F	T	.	T	G	L	S	K	S	L	T	N
HUB-SP11165	73	63	.	V	.	.	.	.	.	.	.	.	.	.	.	.	.	A	T	.	.	.	.	Q	V	.	.	L	.	N	.	A	T	S	S	S	Y	F	T	D	T	G	L	S	K	S	L	T	N
HUB-SP11235	75	18	.	.	.	.	.	.	.	.	.	.	.	.	.	.	S	.	T	.	.	V	L	Q	V	L	.	L	.	N	.	A	T	S	S	S	Y	F	T	D	T	G	L	S	K	S	L	T	N
HUB-SP11316	73	NEW	.	.	.	.	.	.	.	.	.	.	.	.	.	.	S	.	T	.	.	V	L	Q	V	L	.	L	.	N	.	A	T	.	.	S	Y	F	T	A	T	G	L	S	K	S	L	T	N
HUB-SP11323	69	16	K	V	.	.	.	.	.	.	.	.	.	.	.	.	S	.	T	.	.	V	L	Q	V	L	.	L	.	N	.	A	T	S	S	S	Y	F	T	.	T	G	L	S	K	S	L	T	N
HUB-SP12237	73	NEW	.	.	.	.	.	.	.	.	.	.	.	.	.	.	S	.	T	.	.	V	L	Q	V	L	.	L	.	N	.	A	T	.	.	S	Y	F	T	A	T	G	L	S	K	S	L	T	N
HUB-SP12254	73	NEW	.	.	.	.	.	.	.	.	.	.	.	.	.	.	S	.	T	.	.	V	L	Q	V	L	.	L	.	N	.	A	T	.	.	S	Y	F	T	A	T	G	L	S	K	S	L	T	N
HUB-SP12638	69	16	K	V	.	.	.	.	.	.	.	.	.	.	.	.	S	.	T	.	.	V	L	Q	V	L	.	L	.	N	.	A	T	S	S	S	Y	F	T	.	T	G	L	S	K	S	L	T	N
HUB-SP12809	73	NEW	.	.	.	.	.	.	.	.	.	.	.	.	.	.	S	.	T	.	.	V	L	Q	V	L	.	L	.	N	.	A	T	.	.	S	Y	F	T	A	T	G	L	S	K	S	L	T	N
HUB-SP13538	73	63	.	V	.	.	.	.	.	.	.	.	.	.	.	.	.	A	T	.	.	.	.	Q	V	.	.	L	.	N	.	A	T	S	S	S	Y	F	T	D	T	G	L	S	K	S	L	T	N
HUB-SP14172	73	336	.	V	.	I	.	.	.	.	.	.	.	.	.	.	.	.	T	.	.	.	.	Q	V	.	.	L	.	N	.	A	T	S	S	S	Y	F	T	.	T	G	L	S	K	S	L	T	N
[truncated: 56 more columns]

## Sheet: Table S2D - MurM
Supplementary material Table S2D. Changes in the amino acid sequence of the MurM protein.
MurM	Amino acid	10	19	23	37	39	42	43	44	61	71	76	80	82	86	88	100	101	102	115	117	120	124	127	129	131	132	133	135	137	140	144	146	149	168	186	190	193	197	198	201	213	218	229	230	231	236	237	244
S. pneumoniae R6	changes	T	E	A	N	Q	K	F	G	T	I	I	G	K	N	A	R	V	V	S	I	E	F	N	A	I	D	S	Q	M	R	K	E	G	D	L	Y	L	D	S	E	H	A	D	K	A	A	T	S
HUB-SP02909	1	.	.	.	.	.	.	.	.	.	.	.	.	.	.	.	.	A	.	.	.	.	.	.	.	.	.	.	.	.	.	.	.	.	.	.	.	.	.	.	.	.	.	.	.	.	.	.	.
HUB-SP02919	1	.	.	.	.	.	.	.	.	.	.	.	.	.	.	.	.	A	.	.	.	.	.	.	.	.	.	.	.	.	.	.	.	.	.	.	.	.	.	.	.	.	.	.	.	.	.	.	.
HUB-SP02956	1	.	.	.	.	.	.	.	.	.	.	.	.	.	.	.	.	A	.	.	.	.	.	.	.	.	.	.	.	.	.	.	.	.	.	.	.	.	.	.	.	.	.	.	.	.	.	.	.
HUB-SP02976	4	.	.	.	.	.	.	.	.	.	.	.	.	.	.	.	.	A	.	.	.	.	.	.	.	.	.	.	.	.	.	.	.	.	.	.	.	.	.	.	.	.	.	.	.	S	.	.	.
HUB-SP03292	1	.	.	.	.	.	.	.	.	.	.	.	.	.	.	.	.	A	.	.	.	.	.	.	.	.	.	.	.	.	.	.	.	.	.	.	.	.	.	.	.	.	.	.	.	.	.	.	.
HUB-SP03930	2	.	.	.	.	.	.	.	.	.	.	.	.	.	.	.	.	A	.	.	.	.	.	.	.	.	.	.	.	.	.	.	.	.	.	.	.	.	.	.	.	.	.	.	.	.	.	.	.
HUB-SP04002	4	.	.	.	.	.	.	.	.	.	.	.	.	.	.	.	.	A	.	.	.	.	.	.	.	.	.	.	.	.	.	.	.	.	.	.	.	.	.	.	.	.	.	.	.	S	.	.	.
HUB-SP04097	25	A	D	.	D	E	.	.	C	.	.	.	.	T	S	V	.	A	I	.	.	.	.	.	.	.	.	.	.	.	.	.	.	.	.	V	F	T	E	.	F	R	T	.	.	.	.	.	.
HUB-SP04301	4	.	.	.	.	.	.	.	.	.	.	.	.	.	.	.	.	A	.	.	.	.	.	.	.	.	.	.	.	.	.	.	.	.	.	.	.	.	.	.	.	.	.	.	.	S	.	.	.
HUB-SP04361	51	.	D	G	D	.	.	.	.	.	V	.	.	T	S	V	.	A	.	.	.	.	.	.	.	.	.	.	.	.	.	.	.	.	A	V	F	T	E	P	F	.	.	E	D	S	T	S	L
HUB-SP04366	4	.	.	.	.	.	.	.	.	.	.	.	.	.	.	.	.	A	.	.	.	.	.	.	.	.	.	.	.	.	.	.	.	.	.	.	.	.	.	.	.	.	.	.	.	S	.	.	.
HUB-SP04577	1	.	.	.	.	.	.	.	.	.	.	.	.	.	.	.	.	A	.	.	.	.	.	.	.	.	.	.	.	.	.	.	.	.	.	.	.	.	.	.	.	.	.	.	.	.	.	.	.
HUB-SP04818	1	.	.	.	.	.	.	.	.	.	.	.	.	.	.	.	.	A	.	.	.	.	.	.	.	.	.	.	.	.	.	.	.	.	.	.	.	.	.	.	.	.	.	.	.	.	.	.	.
HUB-SP04958	1	.	.	.	.	.	.	.	.	.	.	.	.	.	.	.	.	A	.	.	.	.	.	.	.	.	.	.	.	.	.	.	.	.	.	.	.	.	.	.	.	.	.	.	.	.	.	.	.
HUB-SP04987	4	.	.	.	.	.	.	.	.	.	.	.	.	.	.	.	.	A	.	.	.	.	.	.	.	.	.	.	.	.	.	.	.	.	.	.	.	.	.	.	.	.	.	.	.	S	.	.	.
HUB-SP05092	28	.	.	.	D	N	R	L	.	.	.	.	.	T	S	V	.	A	.	H	V	D	Y	K	S	V	E	I	G	L	K	R	T	D	.	V	F	T	E	.	F	.	.	.	.	.	.	.	.
HUB-SP05477	1	.	.	.	.	.	.	.	.	.	.	.	.	.	.	.	.	A	.	.	.	.	.	.	.	.	.	.	.	.	.	.	.	.	.	.	.	.	.	.	.	.	.	.	.	.	.	.	.
HUB-SP06244	1	.	.	.	.	.	.	.	.	.	.	.	.	.	.	.	.	A	.	.	.	.	.	.	.	.	.	.	.	.	.	.	.	.	.	.	.	.	.	.	.	.	.	.	.	.	.	.	.
HUB-SP06321	4	.	.	.	.	.	.	.	.	.	.	.	.	.	.	.	.	A	.	.	.	.	.	.	.	.	.	.	.	.	.	.	.	.	.	.	.	.	.	.	.	.	.	.	.	S	.	.	.
HUB-SP06329	25	A	D	.	D	E	.	.	C	.	.	.	.	T	S	V	.	A	I	.	.	.	.	.	.	.	.	.	.	.	.	.	.	.	.	V	F	T	E	.	F	R	T	.	.	.	.	.	.
HUB-SP06493	15	.	.	.	D	.	R	.	.	A	.	.	.	T	S	V	K	A	.	.	.	.	.	.	.	.	.	.	.	.	.	.	.	.	.	I	.	.	.	.	.	.	.	.	.	.	.	.	.
HUB-SP06524	25	A	D	.	D	E	.	.	C	.	.	.	.	T	S	V	.	A	I	.	.	.	.	.	.	.	.	.	.	.	.	.	.	.	.	V	F	T	E	.	F	R	T	.	.	.	.	.	.
HUB-SP06608	28	.	.	.	D	N	R	L	.	.	.	.	.	T	S	V	.	A	.	H	V	D	Y	K	S	V	E	I	G	L	K	R	T	D	.	V	F	T	E	.	F	.	.	.	.	.	.	.	.
HUB-SP06701	1	.	.	.	.	.	.	.	.	.	.	.	.	.	.	.	.	A	.	.	.	.	.	.	.	.	.	.	.	.	.	.	.	.	.	.	.	.	.	.	.	.	.	.	.	.	.	.	.
HUB-SP06999	28	.	.	.	D	N	R	L	.	.	.	.	.	T	S	V	.	A	.	H	V	D	Y	K	S	V	E	I	G	L	K	R	T	D	.	V	F	T	E	.	F	.	.	.	.	.	.	.	.
HUB-SP07075	4	.	.	.	.	.	.	.	.	.	.	.	.	.	.	.	.	A	.	.	.	.	.	.	.	.	.	.	.	.	.	.	.	.	.	.	.	.	.	.	.	.	.	.	.	S	.	.	.
HUB-SP07264	1	.	.	.	.	.	.	.	.	.	.	.	.	.	.	.	.	A	.	.	.	.	.	.	.	.	.	.	.	.	.	.	.	.	.	.	.	.	.	.	.	.	.	.	.	.	.	.	.
HUB-SP07744	22	.	.	.	D	E	.	.	.	S	.	L	R	T	S	V	.	A	I	.	.	.	Y	.	.	.	.	.	.	.	.	.	.	.	.	V	F	T	E	.	F	.	.	.	.	S	.	.	.
HUB-SP07761	4	.	.	.	.	.	.	.	.	.	.	.	.	.	.	.	.	A	.	.	.	.	.	.	.	.	.	.	.	.	.	.	.	.	.	.	.	.	.	.	.	.	.	.	.	S	.	.	.
HUB-SP08293	1	.	.	.	.	.	.	.	.	.	.	.	.	.	.	.	.	A	.	.	.	.	.	.	.	.	.	.	.	.	.	.	.	.	.	.	.	.	.	.	.	.	.	.	.	.	.	.	.
HUB-SP08331	1	.	.	.	.	.	.	.	.	.	.	.	.	.	.	.	.	A	.	.	.	.	.	.	.	.	.	.	.	.	.	.	.	.	.	.	.	.	.	.	.	.	.	.	.	.	.	.	.
HUB-SP08746	22	.	.	.	D	E	.	.	.	S	.	L	R	T	S	V	.	A	I	.	.	.	Y	.	.	.	.	.	.	.	.	.	.	.	.	V	F	T	E	.	F	.	.	.	.	S	.	.	.
HUB-SP08820	1	.	.	.	.	.	.	.	.	.	.	.	.	.	.	.	.	A	.	.	.	.	.	.	.	.	.	.	.	.	.	.	.	.	.	.	.	.	.	.	.	.	.	.	.	.	.	.	.
HUB-SP09113	1	.	.	.	.	.	.	.	.	.	.	.	.	.	.	.	.	A	.	.	.	.	.	.	.	.	.	.	.	.	.	.	.	.	.	.	.	.	.	.	.	.	.	.	.	.	.	.	.
HUB-SP09162	1	.	.	.	.	.	.	.	.	.	.	.	.	.	.	.	.	A	.	.	.	.	.	.	.	.	.	.	.	.	.	.	.	.	.	.	.	.	.	.	.	.	.	.	.	.	.	.	.
HUB-SP09375	28	.	.	.	D	N	R	L	.	.	.	.	.	T	S	V	.	A	.	H	V	D	Y	K	S	V	E	I	G	L	K	R	T	D	.	V	F	T	E	.	F	.	.	.	.	.	.	.	.
HUB-SP09603	1	.	.	.	.	.	.	.	.	.	.	.	.	.	.	.	.	A	.	.	.	.	.	.	.	.	.	.	.	.	.	.	.	.	.	.	.	.	.	.	.	.	.	.	.	.	.	.	.
HUB-SP09670	28	.	.	.	D	N	R	L	.	.	.	.	.	T	S	V	.	A	.	H	V	D	Y	K	S	V	E	I	G	L	K	R	T	D	.	V	F	T	E	.	F	.	.	.	.	.	.	.	.
HUB-SP09710	1	.	.	.	.	.	.	.	.	.	.	.	.	.	.	.	.	A	.	.	.	.	.	.	.	.	.	.	.	.	.	.	.	.	.	.	.	.	.	.	.	.	.	.	.	.	.	.	.
HUB-SP09716	1	.	.	.	.	.	.	.	.	.	.	.	.	.	.	.	.	A	.	.	.	.	.	.	.	.	.	.	.	.	.	.	.	.	.	.	.	.	.	.	.	.	.	.	.	.	.	.	.
HUB-SP10351	28	.	.	.	D	N	R	L	.	.	.	.	.	T	S	V	.	A	.	H	V	D	Y	K	S	V	E	I	G	L	K	R	T	D	.	V	F	T	E	.	F	.	.	.	.	.	.	.	.
HUB-SP10591	1	.	.	.	.	.	.	.	.	.	.	.	.	.	.	.	.	A	.	.	.	.	.	.	.	.	.	.	.	.	.	.	.	.	.	.	.	.	.	.	.	.	.	.	.	.	.	.	.
HUB-SP10781	28	.	.	.	D	N	R	L	.	.	.	.	.	T	S	V	.	A	.	H	V	D	Y	K	S	V	E	I	G	L	K	R	T	D	.	V	F	T	E	.	F	.	.	.	.	.	.	.	.
HUB-SP10996	1	.	.	.	.	.	.	.	.	.	.	.	.	.	.	.	.	A	.	.	.	.	.	.	.	.	.	.	.	.	.	.	.	.	.	.	.	.	.	.	.	.	.	.	.	.	.	.	.
HUB-SP11165	22	.	.	.	D	E	.	.	.	S	.	L	R	T	S	V	.	A	I	.	.	.	Y	.	.	.	.	.	.	.	.	.	.	.	.	V	F	T	E	.	F	.	.	.	.	S	.	.	.
HUB-SP11235	1	.	.	.	.	.	.	.	.	.	.	.	.	.	.	.	.	A	.	.	.	.	.	.	.	.	.	.	.	.	.	.	.	.	.	.	.	.	.	.	.	.	.	.	.	.	.	.	.
HUB-SP11316	28	.	.	.	D	N	R	L	.	.	.	.	.	T	S	V	.	A	.	H	V	D	Y	K	S	V	E	I	G	L	K	R	T	D	.	V	F	T	E	.	F	.	.	.	.	.	.	.	.
HUB-SP11323	1	.	.	.	.	.	.	.	.	.	.	.	.	.	.	.	.	A	.	.	.	.	.	.	.	.	.	.	.	.	.	.	.	.	.	.	.	.	.	.	.	.	.	.	.	.	.	.	.
HUB-SP12237	28	.	.	.	D	N	R	L	.	.	.	.	.	T	S	V	.	A	.	H	V	D	Y	K	S	V	E	I	G	L	K	R	T	D	.	V	F	T	E	.	F	.	.	.	.	.	.	.	.
HUB-SP12254	28	.	.	.	D	N	R	L	.	.	.	.	.	T	S	V	.	A	.	H	V	D	Y	K	S	V	E	I	G	L	K	R	T	D	.	V	F	T	E	.	F	.	.	.	.	.	.	.	.
HUB-SP12638	1	.	.	.	.	.	.	.	.	.	.	.	.	.	.	.	.	A	.	.	.	.	.	.	.	.	.	.	.	.	.	.	.	.	.	.	.	.	.	.	.	.	.	.	.	.	.	.	.
HUB-SP12809	28	.	.	.	D	N	R	L	.	.	.	.	.	T	S	V	.	A	.	H	V	D	Y	K	S	V	E	I	G	L	K	R	T	D	.	V	F	T	E	.	F	.	.	.	.	.	.	.	.
HUB-SP13538	22	.	.	.	D	E	.	.	.	S	.	L	R	T	S	V	.	A	I	.	.	.	Y	.	.	.	.	.	.	.	.	.	.	.	.	V	F	T	E	.	F	.	.	.	.	S	.	.	.
HUB-SP14172	22	.	.	.	D	E	.	.	.	S	.	L	R	T	S	V	.	A	I	.	.	.	Y	.	.	.	.	.	.	.	.	.	.	.	.	V	F	T	E	.	F	.	.	.	.	S	.	.	.
[truncated: 36 more columns]

## Sheet: Table S2E - MurN
Supplementary material Table S2E. Changes in the amino acid sequence of the MurN protein.
MurN	Amino acid	4	13	16	27	31	70	90	91	102	114	126	129	142	158	164	186	191	206	225	241	256	344
S. pneumoniae R6	changes	T	T	D	V	D	L	K	E	L	S	I	G	T	T	S	R	K	S	T	D	N	V
HUB-SP02909	3	.	.	.	.	.	.	.	.	.	.	.	.	I	.	.	.	.	.	.	E	K	.
HUB-SP02919	3	.	.	.	.	.	.	.	.	.	.	.	.	I	.	.	.	.	.	.	E	K	.
HUB-SP02956	3	.	.	.	.	.	.	.	.	.	.	.	.	I	.	.	.	.	.	.	E	K	.
HUB-SP02976	0	.	.	.	.	.	.	.	.	.	.	.	.	.	.	.	.	.	.	.	.	.	.
HUB-SP03292	0	.	.	.	.	.	.	.	.	.	.	.	.	.	.	.	.	.	.	.	.	.	.
HUB-SP03930	2	.	.	.	.	.	.	.	.	.	.	.	.	.	.	.	.	.	.	.	E	K	.
HUB-SP04002	0	.	.	.	.	.	.	.	.	.	.	.	.	.	.	.	.	.	.	.	.	.	.
HUB-SP04097	9	I	.	.	.	.	I	.	K	I	.	.	D	.	.	N	.	.	.	V	E	I	.
HUB-SP04301	0	.	.	.	.	.	.	.	.	.	.	.	.	.	.	.	.	.	.	.	.	.	.
HUB-SP04361	11	I	A	G	.	.	I	R	.	.	I	M	.	R	A	.	.	.	.	.	E	K	.
HUB-SP04366	0	.	.	.	.	.	.	.	.	.	.	.	.	.	.	.	.	.	.	.	.	.	.
HUB-SP04577	0	.	.	.	.	.	.	.	.	.	.	.	.	.	.	.	.	.	.	.	.	.	.
HUB-SP04818	0	.	.	.	.	.	.	.	.	.	.	.	.	.	.	.	.	.	.	.	.	.	.
HUB-SP04958	0	.	.	.	.	.	.	.	.	.	.	.	.	.	.	.	.	.	.	.	.	.	.
HUB-SP04987	0	.	.	.	.	.	.	.	.	.	.	.	.	.	.	.	.	.	.	.	.	.	.
HUB-SP05092	3	.	.	.	.	.	.	.	.	.	.	.	.	I	.	.	.	.	.	.	E	K	.
HUB-SP05477	2	.	.	.	.	.	.	.	.	.	.	.	.	.	.	.	.	.	.	.	E	K	.
HUB-SP06244	0	.	.	.	.	.	.	.	.	.	.	.	.	.	.	.	.	.	.	.	.	.	.
HUB-SP06321	0	.	.	.	.	.	.	.	.	.	.	.	.	.	.	.	.	.	.	.	.	.	.
HUB-SP06329	9	I	.	.	.	.	I	.	K	I	.	.	D	.	.	N	.	.	.	V	E	I	.
HUB-SP06493	7	I	.	.	.	.	.	.	.	.	.	.	.	R	.	N	Q	.	.	A	.	I	I
HUB-SP06524	9	I	.	.	.	.	I	.	K	I	.	.	D	.	.	N	.	.	.	V	E	I	.
HUB-SP06608	3	.	.	.	.	.	.	.	.	.	.	.	.	I	.	.	.	.	.	.	E	K	.
HUB-SP06701	3	.	.	.	.	.	.	.	.	.	.	.	.	I	.	.	.	.	.	.	E	K	.
HUB-SP06999	3	.	.	.	.	.	.	.	.	.	.	.	.	I	.	.	.	.	.	.	E	K	.
HUB-SP07075	0	.	.	.	.	.	.	.	.	.	.	.	.	.	.	.	.	.	.	.	.	.	.
HUB-SP07264	0	.	.	.	.	.	.	.	.	.	.	.	.	.	.	.	.	.	.	.	.	.	.
HUB-SP07744	8	.	.	.	I	E	.	.	.	.	.	.	.	R	.	N	.	R	.	V	.	I	I
HUB-SP07761	0	.	.	.	.	.	.	.	.	.	.	.	.	.	.	.	.	.	.	.	.	.	.
HUB-SP08293	3	.	.	.	.	.	.	.	.	.	.	.	.	I	.	.	.	.	.	.	E	K	.
HUB-SP08331	0	.	.	.	.	.	.	.	.	.	.	.	.	.	.	.	.	.	.	.	.	.	.
HUB-SP08746	8	.	.	.	I	E	.	.	.	.	.	.	.	R	.	N	.	R	.	V	.	I	I
HUB-SP08820	0	.	.	.	.	.	.	.	.	.	.	.	.	.	.	.	.	.	.	.	.	.	.
HUB-SP09113	0	.	.	.	.	.	.	.	.	.	.	.	.	.	.	.	.	.	.	.	.	.	.
HUB-SP09162	0	.	.	.	.	.	.	.	.	.	.	.	.	.	.	.	.	.	.	.	.	.	.
HUB-SP09375	3	.	.	.	.	.	.	.	.	.	.	.	.	I	.	.	.	.	.	.	E	K	.
HUB-SP09603	0	.	.	.	.	.	.	.	.	.	.	.	.	.	.	.	.	.	.	.	.	.	.
HUB-SP09670	3	.	.	.	.	.	.	.	.	.	.	.	.	I	.	.	.	.	.	.	E	K	.
HUB-SP09710	4	.	.	.	.	.	.	.	.	.	.	.	.	I	.	.	.	R	.	V	.	I	.
HUB-SP09716	0	.	.	.	.	.	.	.	.	.	.	.	.	.	.	.	.	.	.	.	.	.	.
HUB-SP10351	3	.	.	.	.	.	.	.	.	.	.	.	.	I	.	.	.	.	.	.	E	K	.
HUB-SP10591	0	.	.	.	.	.	.	.	.	.	.	.	.	.	.	.	.	.	.	.	.	.	.
HUB-SP10781	3	.	.	.	.	.	.	.	.	.	.	.	.	I	.	.	.	.	.	.	E	K	.
HUB-SP10996	0	.	.	.	.	.	.	.	.	.	.	.	.	.	.	.	.	.	.	.	.	.	.
HUB-SP11165	8	.	.	.	I	E	.	.	.	.	.	.	.	R	.	N	.	R	.	V	.	I	I
HUB-SP11235	0	.	.	.	.	.	.	.	.	.	.	.	.	.	.	.	.	.	.	.	.	.	.
HUB-SP11316	3	.	.	.	.	.	.	.	.	.	.	.	.	I	.	.	.	.	.	.	E	K	.
HUB-SP11323	1	.	.	.	.	.	.	.	.	.	.	.	.	.	.	.	.	.	F	.	.	.	.
HUB-SP12237	3	.	.	.	.	.	.	.	.	.	.	.	.	I	.	.	.	.	.	.	E	K	.
HUB-SP12254	3	.	.	.	.	.	.	.	.	.	.	.	.	I	.	.	.	.	.	.	E	K	.
HUB-SP12638	0	.	.	.	.	.	.	.	.	.	.	.	.	.	.	.	.	.	.	.	.	.	.
HUB-SP12809	3	.	.	.	.	.	.	.	.	.	.	.	.	I	.	.	.	.	.	.	E	K	.
HUB-SP13538	8	.	.	.	I	E	.	.	.	.	.	.	.	R	.	N	.	R	.	V	.	I	I
HUB-SP14172	8	.	.	.	I	E	.	.	.	.	.	.	.	R	.	N	.	R	.	V	.	I	I
