# Supplementary material for: Amoxicillin-non-susceptible Streptococcus pneumoniae causing invasive pneumonia: serotypes, clones, and clinical impact
Source: Antimicrob Agents Chemother. 2025 Jul 8;69(8):e00237-25. doi: 10.1128/aac.00237-25 (PMC12327011; doi:10.1128/aac.00237-25)
Supplement: Table S3 — Analysis of factors associated with 30-day mortality by amoxicillin MIC and McCabe score. [file aac.00237-25-s0003.xlsx]

## Sheet: Table S3A - Adjusted model 1
Supplementary material Table S3A. Analysis of factors associated with 30-day mortality by amoxicillin MIC (Adjusted Model 1). Third-generation cephalosporines (ceftriaxone/cefotaxime) were set as reference treatment. Age was included in the model as 5-year period increments. Missing values ("-") indicate variables that could not be included in the different models due to low numbers. Data shown i…
All episodes
	All			Amoxicillin MIC ≤ 0.5 mg/L			Amoxicillin MIC >0.5-2 mg/L			Amoxicillin MIC >2 mg/L
Variables	Hazard ratio	95%CI	p	Hazard ratio	95%CI	p	Hazard ratio	95%CI	p	Hazard ratio	95%CI	p
Amoxicillin	1.81	1.28 – 2.56	0.001	1.75	1.14 – 2.68	0.010	1.25	0.55 – 2.80	0.596	6.14	1.65 – 22.80	0.007
Other antimicrobials	1.56	1.16 – 2.10	0.003	1.54	1.10 – 2.16	0.012	1.24	0.55 – 2.79	0.596	2.83	0.70 – 11.47	0.145
PCV7 serotypes	1.27	0.96 – 1.67	0.097	0.95	0.63 – 1.45	0.824	1.47	0.58 – 3.70	0.415	0.36	0.10 – 1.31	0.123
Age (5 years)	1.09	1.04 – 1.15	<0.001	1.09	1.03 – 1.15	0.004	1.18	1.03 – 1.34	0.013	1.09	0.88 – 1.35	0.442
Sex (female)	1.04	0.78 – 1.39	0.777	0.94	0.67 – 1.32	0.733	1.40	0.63 – 3.12	0.408	0.91	0.33 – 2.51	0.853
Alcohol abuse	1.49	1.04 – 2.14	0.029	1.40	0.92 – 2.12	0.112	2.51	0.93 – 6.76	0.069	-	-	-
Current smoking	0.92	0.66 – 1.28	0.609	0.92	0.63 – 1.35	0.676	0.93	0.33 – 2.62	0.886	1.16	0.22 – 5.97	0.863
Leukopenia	2.14	1.63 – 2.82	<0.001	2.34	1.70 – 3.21	<0.001	1.09	0.49 – 2.40	0.836	7.24	1.72 – 30.48	0.007
Shock at presentation	3.47	2.63 – 4.57	<0.001	4.24	3.07 – 5.85	<0.001	1.97	0.85 – 4.53	0.112	3.06	1.02 – 9.15	0.046
Respiratory failure	4.26	2.63 – 6.89	<0.001	4.27	2.33 – 7.84	<0.001	4.02	1.52 – 10.61	0.005	-	-	-
Bilobar pneumonia	1.44	1.09 – 1.90	0.010	1.65	1.19 – 2.29	0.003	1.00	0.46 – 2.18	0.996	0.75	0.22 – 2.61	0.656
Pleural effusion	0.86	0.63 – 1.18	0.355	0.84	0.58 – 1.20	0.336	1.11	0.53 – 2.34	0.780	0.58	0.17 – 2.07	0.405
McCabe (Ultimately fatal)	2.87	2.10 – 3.92	<0.001	2.79	1.95 – 4.01	<0.001	4.91	2.11 – 11.42	<0.001	1.29	0.39 – 4.26	0.680
McCabe (Rapidly fatal)	4.98	3.50 – 7.09	<0.001	4.87	3.23 – 7.34	<0.001	6.68	2.43 – 18.33	<0.001	2.98	0.68 – 12.98	0.146
Excluding episodes resulting in death within the first 24 hours
	All			Amoxicillin MIC ≤ 0.5 mg/L			Amoxicillin MIC >0.5-2 mg/L			Amoxicillin MIC >2 mg/L
Variables	Hazard ratio	95%CI	p	Hazard ratio	95%CI	p	Hazard ratio	95%CI	p	Hazard ratio	95%CI	p
Amoxicillin	1.26	0.83 – 1.90	0.278	1.30	0.78 – 2.15	0.314	0.48	0.15 – 1.53	0.214	6.42	1.14 – 36.26	0.035
Other antimicrobials	1.10	0.77 – 1.57	0.596	1.06	0.70 – 1.60	0.774	0.60	0.21 – 1.71	0.336	2.57	0.54 – 12.20	0.236
PCV7 serotypes	1.26	0.90 – 1.77	0.174	0.98	0.59 – 1.63	0.937	0.99	0.33 – 2.94	0.980	0.26	0.05 – 1.39	0.115
Age (5 years)	1.09	1.03 – 1.16	0.003	1.11	1.03 – 1.19	0.004	1.14	0.98 – 1.33	0.091	1.02	0.81 – 1.29	0.838
Sex (female)	1.00	0.71 – 1.42	0.979	0.86	0.57 – 1.30	0.472	2.49	0.86 – 7.23	0.094	0.61	0.17 – 2.12	0.433
Alcohol abuse	1.79	1.18 – 2.72	0.006	1.70	1.05 – 2.75	0.031	2.85	0.91 – 8.90	0.072	-	-	-
Current smoking	0.99	0.67 – 1.47	0.961	1.02	0.65 – 1.61	0.927	1.66	0.44 – 6.26	0.456	0.55	0.08 – 3.79	0.547
Leukopenia	2.23	1.61 – 3.08	<0.001	2.70	1.85 – 3.94	<0.001	0.87	0.30 – 2.49	0.797	9.76	1.50 – 63.40	0.017
Shock at presentation	2.87	2.08 – 3.98	<0.001	3.44	2.37 – 5.01	<0.001	1.41	0.52 – 3.81	0.504	1.60	0.41 – 6.28	0.502
Respiratory failure	3.53	2.10 – 5.95	<0.001	3.52	1.84 – 6.72	<0.001	4.26	1.37 – 13.21	0.012	-	-	-
Bilobar pneumonia	1.59	1.14 – 2.21	0.006	1.82	1.23 – 2.68	0.002	1.27	0.49 – 3.32	0.625	0.71	0.16 – 3.04	0.642
Pleural effusion	1.10	0.77 – 1.55	0.605	1.04	0.69 – 1.56	0.852	1.18	0.49 – 2.86	0.715	0.72	0.19 – 2.71	0.632
McCabe [Ultimately fatal]	3.43	2.34 – 5.02	<0.001	3.21	2.08 – 4.96	<0.001	8.59	2.67 – 27.60	<0.001	1.30	0.33 – 5.03	0.706
McCabe [Rapidly fatal]	6.89	4.54 – 10.47	<0.001	6.02	3.71 – 9.75	<0.001	18.45	4.66 – 73.07	<0.001	2.85	0.48 – 16.77	0.247

## Sheet: Table S3B - Adjusted model 2
Supplementary material Table S3B. Analysis of factors associated with 30-day mortality by amoxicillin MIC (Adjusted Model 2. In this model, McCabe score was substituted by individual comorbidites). Third-generation cephalosporines (ceftriaxone/cefotaxime) were set as reference treatment. Age was included in the model as 5-year period increments. Missing values ("-") indicate variables that could …
All episodes
Variables	All			Amoxicillin MIC ≤ 0.5 mg/L			Amoxicillin MIC >0.5-2 mg/L			Amoxicillin MIC >2 mg/L
	Hazard ratio	95%CI	p	Hazard ratio	95%CI	p	Hazard ratio	95%CI	p	Hazard ratio	95%CI	p
Amoxicillin	2.01	1.41 – 2.85	<0.001	1.83	1.18 – 2.84	0.007	1.30	0.55 – 3.08	0.546	30.61	5.43 – 172.56	0.002
Other antimicrobials	1.68	1.25 – 2.25	0.001	1.63	1.16 – 2.28	0.005	1.17	0.53 – 2.59	0.698	4.86	1.16 – 20.29	0.073
PCV7 serotypes	1.39	1.05 – 1.84	0.022	1.07	0.71 – 1.63	0.736	2.40	0.86 – 6.72	0.096	0.12	0.02 – 0.62	0.050
Age (5 years)	1.12	1.06 – 1.18	<0.001	1.11	1.04 – 1.19	0.002	1.08	0.95 – 1.24	0.237	0.99	0.73 – 1.34	0.945
Sex (female)	1.01	0.75 – 1.36	0.948	0.86	0.60 – 1.21	0.383	1.30	0.57 – 2.97	0.539	1.33	0.33 – 5.35	0.739
Alcohol abuse	1.80	1.24 – 2.61	0.002	1.78	1.16 – 2.74	0.008	3.70	1.25 – 10.94	0.018	22.35	1.48 – 338.39	0.040
Current smoking	0.88	0.63 – 1.24	0.468	0.87	0.58 – 1.29	0.479	0.58	0.19 – 1.75	0.332	1.10	0.18 – 6.80	0.898
Leukopenia	2.25	1.70 – 2.96	<0.001	2.55	1.84 – 3.54	<0.001	1.46	0.64 – 3.33	0.367	8.53	1.73 – 42.14	<0.001
Shock at presentation	3.85	2.91 – 5.08	<0.001	4.54	3.27 – 6.30	<0.001	3.00	1.34 – 6.72	0.007	2.13	0.50 – 8.97	0.296
Respiratory failure	4.68	2.88 – 7.60	<0.001	4.68	2.54 – 8.62	<0.001	3.42	1.23 – 9.53	0.019	15.10	2.95 – 77.14	0.002
Bilobar pneumonia	1.31	0.99 – 1.74	0.057	1.44	1.04 – 2.01	0.029	1.99	0.86 – 4.57	0.107	0.33	0.08 – 1.39	0.041
Pleural effusion	0.90	0.66 – 1.23	0.500	0.83	0.57 – 1.20	0.326	1.03	0.49 – 2.17	0.945	0.74	0.13 – 4.09	0.703
diabetes mellitus	1.22	0.90 – 1.66	0.195	1.17	0.81 – 1.69	0.413	2.22	0.97 – 5.13	0.061	1.26	0.39 – 4.04	0.656
malignancies	1.75	1.28 – 2.40	<0.001	1.54	1.07 – 2.24	0.021	2.37	0.96 – 5.83	0.061	0.69	0.14 – 3.50	0.736
liver cirrhosis	1.35	0.91 – 2.02	0.135	1.44	0.91 – 2.27	0.123	1.52	0.51 – 4.50	0.454	-	-	-
chronic renal failure (E IV-V)	2.13	1.22 – 3.73	0.008	1.33	0.64 – 2.76	0.453	-	-	-	-	-	-
chronic pulmonary disease	0.89	0.65 – 1.22	0.462	0.89	0.62 – 1.26	0.499	1.39	0.52 – 3.74	0.512	1.13	0.25 – 5.15	0.878
HIV infection	2.41	1.44 – 4.04	0.001	2.44	1.28 – 4.66	0.007	-	-	-	-	-	-
chronic heart disease	1.10	0.79 – 1.53	0.575	1.16	0.79 – 1.70	0.445	0.74	0.27 – 2.04	0.561	1.49	0.43 – 5.15	0.568
cerebrovascular disease/dementia	2.31	1.54 – 3.45	<0.001	2.16	1.33 – 3.52	0.002	8.33	2.36 – 29.46	0.001	-	-	-
Immunosuppressive therapy	1.40	1.01 – 1.95	0.045	1.28	0.86 – 1.89	0.227	2.12	0.84 – 5.36	0.111	4.47	0.66 – 30.51	0.173
Excluding episodes resulting in death within the first 24 hours
Variables	All			Amoxicillin MIC ≤ 0.5 mg/L			Amoxicillin MIC >0.5-2 mg/L			Amoxicillin MIC >2 mg/L
	Hazard ratio	95%CI	p	Hazard ratio	95%CI	p	Hazard ratio	95%CI	p	Hazard ratio	95%CI	p
Amoxicillin	1.50	0.98 – 2.28	0.061	1.43	0.85 – 2.41	0.180	0.83	0.24 – 2.95	0.778	93.34	8.59 – 1014.61	0.004
Other antimicrobials	1.19	0.84 – 1.70	0.328	1.10	0.73 – 1.65	0.652	0.74	0.29 – 1.91	0.529	4.74	1.05 – 21.44	0.048
PCV7 serotypes	1.34	0.95 – 1.89	0.094	1.13	0.68 – 1.88	0.649	1.12	0.32 – 3.95	0.862	0.03	0.00 – 0.27	0.023
Age (5 years)	1.13	1.06 – 1.22	<0.001	1.14	1.05 – 1.24	0.002	1.12	0.96 – 1.31	0.157	0.86	0.62 – 1.20	0.439
Sex (female)	0.97	0.68 – 1.39	0.874	0.81	0.53 – 1.24	0.327	2.17	0.76 – 6.24	0.150	0.38	0.07 – 1.96	0.255
Alcohol abuse	2.07	1.35 – 3.17	0.001	2.07	1.26 – 3.39	0.004	5.43	1.54 – 19.10	0.008	36.27	1.86 – 708.29	0.021
Current smoking	0.90	0.60 – 1.35	0.605	0.91	0.57 – 1.46	0.705	1.01	0.29 – 3.58	0.985	0.52	0.06 – 4.67	0.529
Leukopenia	2.30	1.65 – 3.21	<0.001	2.94	1.99 – 4.33	<0.001	0.73	0.25 – 2.15	0.567	11.58	1.32 – 101.33	0.010
Shock at presentation	3.20	2.30 – 4.44	<0.001	3.67	2.51 – 5.37	<0.001	1.40	0.51 – 3.83	0.509	0.59	0.07 – 4.75	0.593
Respiratory failure	3.93	2.33 – 6.66	<0.001	3.81	1.99 – 7.32	<0.001	4.88	1.48 – 16.11	0.009	15.97	2.49 – 102.61	0.001
Bilobar pneumonia	1.45	1.04 – 2.02	0.030	1.61	1.09 – 2.37	0.017	1.73	0.59 – 5.04	0.318	0.47	0.09 – 2.42	0.204
Pleural effusion	1.13	0.79 – 1.60	0.510	1.04	0.69 – 1.59	0.839	1.30	0.51 – 3.32	0.590	0.81	0.15 – 4.49	0.767
diabetes mellitus	1.09	0.75 – 1.60	0.651	1.06	0.67 – 1.67	0.805	1.05	0.30 – 3.75	0.936	3.05	0.72 – 12.99	0.109
malignancies	2.01	1.39 – 2.93	<0.001	1.63	1.05 – 2.54	0.031	3.92	1.16 – 13.31	0.028	0.99	0.16 – 6.33	0.995
liver cirrhosis	1.52	0.97 – 2.38	0.068	1.74	1.03 – 2.93	0.037	1.18	0.33 – 4.18	0.794	-	-	-
chronic renal failure (E IV-V)	1.78	0.86 – 3.69	0.122	1.50	0.64 – 3.50	0.346	-	-	-	-	-	-
chronic pulmonary disease	0.95	0.66 – 1.37	0.773	1.04	0.69 – 1.57	0.843	0.58	0.12 – 2.67	0.482	0.67	0.10 – 4.28	0.638
HIV infection	2.89	1.60 – 5.23	<0.001	2.73	1.26 – 5.89	0.011	-	-	-	-	-	-
chronic heart disease	1.05	0.70 – 1.58	0.811	1.21	0.76 – 1.91	0.419	0.14	0.02 – 1.11	0.063	1.21	0.31 – 4.78	0.772
cerebrovascular disease/dementia	2.19	1.32 – 3.64	0.002	2.11	1.16 – 3.83	0.014	1.89	0.29 – 12.38	0.505	-	-	-
Immunosuppressive therapy	1.34	0.90 – 2.00	0.151	1.37	0.85 – 2.21	0.203	1.20	0.33 – 4.30	0.783	1.58	0.23 – 10.88	0.714

## Sheet: Table S3C -McCabe
Supplementary material Table S3C. Analysis of factors associated with 30-day mortality by McCabe score. Third-generation cephalosporines (ceftriaxone/cefotaxime) were set as reference treatment. Age was included in the model as 5-year period increments. Data shown include all episodes (up) or exclude those resulting in death within the first 24 hours (down).
All episodes
Variables	non-fatal			Ultimately fatal/Rapidly fatal
	Hazard ratio	95%CI	p	Hazard ratio	95%CI	p
Amoxicillin	1.49	0.62 – 3.55	0.371	1.97	1.34 – 2.90	0.001
Other antimicrobials	1.83	1.06 – 3.15	0.030	1.57	1.10 – 2.24	0.014
PCV7 serotypes	1.24	0.69 – 2.23	0.480	1.30	0.95 – 1.79	0.102
Age (5 years)	1.15	1.04 – 1.27	0.006	1.06	1.00 – 1.12	0.035
Sex (female)	0.93	0.53 – 1.61	0.786	1.09	0.77 – 1.52	0.633
Alcohol abuse	2.56	1.23 – 5.36	0.012	1.29	0.85 – 1.97	0.233
Current smoking	0.71	0.37 – 1.35	0.294	0.96	0.65 – 1.42	0.831
Leukopenia	2.40	1.39 – 4.16	0.002	2.23	1.62 – 3.06	<0.001
Shock at presentation	7.34	4.06 – 13.28	<0.001	2.71	1.97 – 3.72	<0.001
Respiratory failure	3.69	1.35 – 10.09	0.011	4.36	2.51 – 7.57	<0.001
Bilobar pneumonia	1.52	0.84 – 2.76	0.164	1.39	1.01 – 1.91	0.044
Pleural effusion	0.39	0.19 – 0.80	0.010	1.16	0.82 – 1.64	0.411
Excluding episodes resulting in death within the first 24 hours
Variables	non-fatal			Ultimately fatal/Rapidly fatal
	Hazard ratio	95%CI	p	Hazard ratio	95%CI	p
Amoxicillin	0.62	0.18 – 2.14	0.445	1.44	0.92 – 2.26	0.112
Other antimicrobials	1.22	0.62 – 2.37	0.563	1.17	0.76 – 1.78	0.473
PCV7 serotypes	1.10	0.53 – 2.29	0.794	1.25	0.85 – 1.82	0.259
Age (5 years)	1.17	1.03 – 1.32	0.013	1.06	0.99 – 1.13	0.078
Sex (female)	1.04	0.52 – 2.07	0.913	0.98	0.65 – 1.47	0.926
Alcohol abuse	3.37	1.42 – 8.02	0.006	1.58	0.97 – 2.57	0.066
Current smoking	0.70	0.32 – 1.55	0.382	0.98	0.61 – 1.57	0.918
Leukopenia	4.16	2.17 – 8.01	<0.001	2.00	1.36 – 2.93	<0.001
Shock at presentation	5.99	2.97 – 12.06	<0.001	2.24	1.54 – 3.26	<0.001
Respiratory failure	2.20	0.76 – 6.33	0.144	3.86	2.11 – 7.05	<0.001
Bilobar pneumonia	1.50	0.74 – 3.07	0.263	1.58	1.08 – 2.31	0.018
Pleural effusion	0.52	0.24 – 1.14	0.104	1.42	0.96 – 2.11	0.079
